# Supplementary material for: Enhanced detection of accounting fraud using a CNN-LSTM-Attention model optimized by Sparrow search
Source: PeerJ Comput Sci. 2024 Nov 26;10:e2532. doi: 10.7717/peerj-cs.2532 (PMC11623018; doi:10.7717/peerj-cs.2532)
Supplement: Supplemental Information 1 [file peerj-cs-10-2532-s001.zip]

Archive with 11 entries (11 files):
- readme.txt
- data.xlsx
- model_lstm.m
- model_cnn.m
- model_cnn-lstm.m
- model_cnn-lstm-attention.m
- model_ssa-cnn-lstm-attention.m
- fical.m
- model_lvq.m
- SSA.m
- initialization.m
