# Supplementary material for: Enhanced detection of accounting fraud using a CNN-LSTM-Attention model optimized by Sparrow search
Source: PeerJ Comput Sci. 2024 Nov 26;10:e2532. doi: 10.7717/peerj-cs.2532 (PMC11623018; doi:10.7717/peerj-cs.2532)
Supplement: Supplemental Information 1 [file peerj-cs-10-2532-s001.zip › model_lstm.m]

clc;
clear all;
close all;
% lstm
[num,txt,raw]=xlsread('match.xlsx');
[num1,txt1,raw1]=xlsread('discriminant.xlsx');
raw2=raw1(3:end,:);
a1=raw2(:,3);
a2=raw2(:,2);
a3=raw2(:,8:15);
a4=raw2(:,17:107);
a5=raw2(:,115:128);
a6=[a3,a4,a5];
raw3=raw(2:end,:);
raw4=raw3(:,1);
raw5=raw3(:,3);
raw6=raw3(:,7);
raw7=raw3(:,8);
L=raw3(:,6);
[mm,nn]=size(L);
L1=[];
for i=1:mm
    aa=2;
    L1=[L1;{aa}];
end
name1=[raw4;raw7];
time1=[raw5;raw6];
label1=[L;L1];
[mm1,nn1]=size(name1);
[mm2,nn2]=size(a2);
a11=cell2mat(a1);
time2=cell2mat(time1);
qc=[];
qc1=[];
for i=1:mm1
    name2=cell2mat(name1(i));
    name2=string(name2);
    time3=time2(i);
    for j=1:mm2
        name3=cell2mat(a2(j));
        name3=string(name3);
        if (strcmp(name2,name3)==1)&&time3==a11(j)
           qc=[qc;j];
           qc1=[qc1;i];
         break;
        end
    end
end
newname=name1(qc1);
newtime=time2(qc1);
newlabel=label1(qc1);
a7=a6(qc,:);
[mm3,nn3]=size(newtime);
newtime1=[];
for i=1:mm3
    newtime1=[newtime1;{newtime(i)}];
end
data1=[newname,newtime1,a7,newlabel];
[mm4,nn4]=size(data1);
ty=[];
for j=3:nn4
        [mm5,nn6]=find(isnan(cell2mat(data1(:,j))));
        if isempty(nn6)==0
            ty=[ty,j];
        end
end
data1(:,ty)=[];
data=cell2mat(data1(:,3:end-1));
label=cell2mat(data1(:,end));
[mm6,nn6]=size(data);
df=[];
for i=1:nn6
[k1,k2]=find(data(:,i)==0);
if mm6==sum(k2)
    df=[df,i];
end
end

df1=[];
for i=1:nn6
[k1,k2]=find(data(:,i)==1);
if mm6==sum(k2)
    df1=[df1,i];
end
end
df2=[df,df1];
data(:,df)=[];
data=zscore(data);     
r=corrcoef(data);      
[vec1,lamda,rate]=pcacov(r);               
f=repmat(sign(sum(vec1)),size(vec1,1),1);    
vec2=vec1.*f;           
num = max(find(lamda>1)); 
df=data*vec2(:,1:num);   
tf=df*rate(1:num)/100;    
[stf,ind]=sort(tf,'descend'); 
stf=stf'; 
ind=ind';       
newdata=data(ind,:);
newdata11=newdata;
ccoefficients = corr(newdata11, cell2mat(newlabel), 'Type', 'Pearson');
threshold = 0.01;
hfeatures = find(abs(ccoefficients) > threshold);
disp(hfeatures );
newdata=newdata11(:,hfeatures);
res =newdata;
num_class = length(unique(cell2mat(newlabel))); 
label=cell2mat(newlabel);
num_dim = size(res, 2) ;             
num_res = size(res, 1);                  
num_size = 0.7;   
sa=randperm(num_res);
res = res(sa, :);   
label1=label(sa, :); 
flag_conusion = 1;                       
P_train = res(1:fix(num_res*0.7),:)'; 
P_test = res(fix(num_res*0.7)+1:end,:)'; 
T_train = label1(1:fix(num_res*0.7),:)'; 
T_test = label1(fix(num_res*0.7)+1:end,:)'; 


XTrain = P_train;
YTrain = T_train;
XTest = T_train;
YTest = T_test;
ytrain=categorical(YTrain); 
yTest=categorical(YTest);  
method=@mapminmax;
[XTrainMap,inputps]=method(XTrain);
XTestMap=method('apply',XTest,inputps);
XTrainMapD=reshape(XTrainMap,[size(XTrainMap,1),1,1,size(XTrainMap,2)])
XTestMapD =reshape(XTestMap,  [size(XTestMap,1),1,1,size(XTestMap,2)])
layers = [
    sequenceInputLayer([size(XTrain, 1), 1, 1]) 
    flattenLayer() 
    lstmLayer(64, 'OutputMode', 'sequence') 
    fullyConnectedLayer(2)
    softmaxLayer()
    classificationLayer()];

options = trainingOptions('adam',...
    'ExecutionEnvironment','gpu',...
    'MaxEpochs', 100,...
    'MiniBatchSize', 32, ...
    'GradientThreshold', 1, ...
    'Verbose', false, ...
    'Plots', 'training-progress');

net = trainNetwork(XTrainMapD, ytrain, layers, options); 
YPred = classify(net, XTestMapD);
