# Supplementary material for: Enhanced detection of accounting fraud using a CNN-LSTM-Attention model optimized by Sparrow search
Source: PeerJ Comput Sci. 2024 Nov 26;10:e2532. doi: 10.7717/peerj-cs.2532 (PMC11623018; doi:10.7717/peerj-cs.2532)
Supplement: Supplemental Information 1 [file peerj-cs-10-2532-s001.zip › SSA.m]

function [Best_score,Best_pos,curve]=SSA(pop,Max_iter,lb,ub,dim,fobj)
ST = 0.7
PD = 0.4
SD = 0.2
PDNumber = round(pop*PD)
SDNumber = round(SD*PD)

X0=initialization(pop,dim,ub,lb);
X = X0;

fitness = zeros(1,pop);
for i = 1:pop
   fitness(i) =  fobj(X(i,:));
end

[fitness, index]= sort(fitness);
BestF = fitness(1);
WorstF = fitness(end);
GBestF = fitness(1);

for i = 1:pop
    X(i,:) = X0(index(i),:);
end

curve=zeros(1,Max_iter);
GBestX = X(1,:);
X_new = X;

for i = 1: Max_iter
    BestF = fitness(1);
    WorstF = fitness(end);
    R2 = rand(1);
   for j = 1:PDNumber
      if(R2<ST)
          X_new(j,:) = X(j,:).*exp(-j/(rand(1)*Max_iter));
      else
          X_new(j,:) = X(j,:) + randn()*ones(1,dim);
      end     
   end
   for j = PDNumber+1:pop
        if(j>(pop - PDNumber)/2 + PDNumber)
          X_new(j,:)= randn().*exp((X(end,:) - X(j,:))/j^2);
        else
          A = ones(1,dim);
          for a = 1:dim
            if(rand()>0.5)
                A(a) = -1;
            end
          end 
          AA = A'*inv(A*A');     
          X_new(j,:)= X(1,:) + abs(X(j,:) - X(1,:)).*AA';
       end
   end
   Temp = randperm(pop);
   SDchooseIndex = Temp(1:SDNumber); 
   for j = 1:SDNumber
       if(fitness(SDchooseIndex(j))>BestF)
           X_new(SDchooseIndex(j),:) = X(1,:) + randn().*abs(X(SDchooseIndex(j),:) - X(1,:));
       elseif(fitness(SDchooseIndex(j))== BestF)
           K = 2*rand() -1;
           X_new(SDchooseIndex(j),:) = X(SDchooseIndex(j),:) + K.*(abs( X(SDchooseIndex(j),:) - X(end,:))./(fitness(SDchooseIndex(j)) - fitness(end) + 10^-8));
       end
   end
   for j = 1:pop
       for a = 1: dim
           if length(ub)>1
               if(X_new(j,a)>ub(a))
                   X_new(j,a) =ub(a);
               end
               if(X_new(j,a)<lb(a))
                   X_new(j,a) =lb(a);
               end
           else
                if(X_new(j,a)>ub)
                   X_new(j,a) =ub;
               end
               if(X_new(j,a)<lb)
                   X_new(j,a) =lb;
               end
           end
       end
   end 
   for j=1:pop
     fitness_new(j) = fobj(X_new(j,:));
   end
   for j = 1:pop
    if(fitness_new(j) < GBestF)
       GBestF = fitness_new(j);
        GBestX = X_new(j,:);   
    end
   end
   X = X_new;
   fitness = fitness_new;
   [fitness, index]= sort(fitness);
   BestF = fitness(1);
   WorstF = fitness(end);
   for j = 1:pop
      X(j,:) = X(index(j),:);
   end
   curve(i) = GBestF;
    disp(['current iteration is: ',num2str(i), ', best fitness is: ', num2str(GBestF)]);
end
Best_pos =GBestX; 
Best_score = curve(end);
end
