# Supplementary material for: Enhanced detection of accounting fraud using a CNN-LSTM-Attention model optimized by Sparrow search
Source: PeerJ Comput Sci. 2024 Nov 26;10:e2532. doi: 10.7717/peerj-cs.2532 (PMC11623018; doi:10.7717/peerj-cs.2532)
Supplement: Supplemental Information 1 [file peerj-cs-10-2532-s001.zip › initialization.m]

function Positions=initialization(SearchAgents_no, dim, ub, lb)
Boundary_no= size(ub, 2);
if Boundary_no == 1
    Positions = rand(SearchAgents_no, dim) .* (ub - lb) + lb;
end
if Boundary_no > 1
    for i = 1 : dim
        ub_i = ub(i);
        lb_i = lb(i);
        Positions(:, i) = rand(SearchAgents_no, 1) .* (ub_i - lb_i) + lb_i;
    end
end
