# Supplementary material for: Enhanced detection of accounting fraud using a CNN-LSTM-Attention model optimized by Sparrow search
Source: PeerJ Comput Sci. 2024 Nov 26;10:e2532. doi: 10.7717/peerj-cs.2532 (PMC11623018; doi:10.7717/peerj-cs.2532)
Supplement: Supplemental Information 3 [file peerj-cs-10-2532-s003.txt]

Enhanced detection of accounting fraud using a CNN-LSTM-Attention model optimized by Sparrow search

Data: copy the following files into the same folder with the code files
- matching_data.xlsx and discriminant_variables.csv/zip are RAW data files
- data.xlsx contains selected features after using PCA

MATLAB code:
- SSA.m: the Sparrow search algorithm
- initialization.m: the init function for the Sparrow search
- fical.m: the fitness function for the Sparrow search
- model_*: code for a specific model. Run each file for reproducing the reported results.
