# Supplementary material for: Enhanced detection of accounting fraud using a CNN-LSTM-Attention model optimized by Sparrow search
Source: PeerJ Comput Sci. 2024 Nov 26;10:e2532. doi: 10.7717/peerj-cs.2532 (PMC11623018; doi:10.7717/peerj-cs.2532)
Supplement: Supplemental Information 4 [file peerj-cs-10-2532-s004.zip › discriminant_variables.csv]

id	Symbol	year	ShortName	IndustryName	Industry1	Industry2	ST or PT This Year	ST or PT During Sample Period	Delisted During Sample Period	Financial Industry	Manufacturing Industry	Listed on Shanghai	Listed in Beijing	Insolvency (Liabilities Exceed Assets)	Market Type	Listed This Year	Pre-IPO Status	SOE Based on Ultimate Controller Nature	SOE Based on Equity Nature	Size	Lev	EM1	EM2	DER	DLCR	ROA1	ROA2	ROE	GrossProfit	NetProfit	Liquid	Quick	Cashflow	REC	INV	FIXED	Intangible	Tangible	Growth	AssetGrowth	NetProfitGrowth	CTR1	CTR2	ITR	CAP	CMIR	RCA	FL	OL
Security Code	Stock Code	Year	Stock Abbreviation	Industry Name (CSRC 2012 Version)	Industry Code (CSRC 2012 Version)	Use Two-digit Code for Manufacturing, Large Category for Other Industries	ST or PT This Year (1 if Yes, 0 if No)	ST or PT During Sample Period (1 if Yes, 0 if No)	Delisted During Sample Period (1 if Yes, 0 if No)	Financial Industry (1 if Yes, 0 if No)	Manufacturing Industry (1 if Yes, 0 if No)	Shanghai & Shenzhen A-Shares (1 if Yes, 0 if No)	Listed in Beijing (1 if Yes, 0 if No)	Liabilities Exceed Assets (1 if Yes, 0 if No)	Listing Sector	Listed This Year (1 if Yes, 0 if No)	Pre-IPO Observation (1 if Yes, 0 if No)	Ownership Based on Ultimate Controller (0: Non-State-Owned, 1: State-Owned; State-Owned Includes SOEs, Government Agencies, Public Institutions, Central and Local Authorities; Others Are Non-State-Owned)	If Ultimate Controller�s Equity is State-Owned, Assign 1, Otherwise 0	Company Size	Debt-to-Asset Ratio	Equity Multiplier 1	Equity Multiplier 2	Debt-to-Equity Ratio	Long-Term Capital Debt Ratio	Net Profit / Average Total Assets	EBIT / Average Total Assets	Return on Equity (ROE)	Gross Profit Margin	Net Profit Margin	Current Ratio	Quick Ratio	Cash Flow Ratio	Accounts Receivable Ratio	Inventory Ratio	Fixed Asset Ratio	Intangible Asset Ratio	Tangible Asset Ratio	Revenue Growth Rate	Total Asset Growth Rate	Net Profit Growth Rate	Comprehensive Tax Rate 1	Comprehensive Tax Rate 2	Income Tax Rate	Capital Intensity	Capital Appreciation Rate	Capital Accumulation Rate	Financial Leverage	Operating Leverage
1	000001	2000	SDB A	Monetary financial services	J66	J	0	0	0	1	0	1	0	0	Shenzhen Stock ExchangeAshare	0	0			24.9313488	0.929509759	14.1863575		13.1863575									0.023666881	-0.005890495		0.023607772	2.94888E-05					0.155810028	0.407867104	0.073552854
1	000001	2001	SDB A	Monetary financial services	J66	J	0	0	0	1	0	1	0	0	Shenzhen Stock ExchangeAshare	0	0			25.51181602	0.969801366	33.1140976	22.39327049	32.1140976		0.004295178		0.096183084					0.121888824	9.32588E-05		0.014678275	0.000296877			0.786872685	-0.205687478	0.197521657	0.74860698	0.280156732		0.765511274	-0.234488741
1	000001	2002	SDB A	Monetary financial services	J66	J	0	0	0	1	0	1	0	0	Shenzhen Stock ExchangeAshare	0	0			25.83625603	0.97732383	44.09910583	38.71083832	43.09910583		0.003019455		0.116885625					0.051418561	-0.004590044		0.014326846	0.000314935			0.383256078	0.074223258	0.161451757	0.780461371	0.320988715		1.038689494	0.038689468
1	000001	2003	SDB A	Monetary financial services	J66	J	0	0	0	1	0	1	0	0	Shenzhen Stock ExchangeAshare	0	0	1	1	25.98518372	0.979439676	48.63730621	46.42602921	47.63730621		0.0017634		0.08186768					-0.008653373	-0.004320191		0.012382939	0.000451597			0.160589799	-0.267636627	0.092617683	0.818727672	0.105667248		1.052298784	0.052298728
1	000001	2004	SDB A	Monetary financial services	J66	J	0	0	0	1	0	1	0	0	Shenzhen Stock ExchangeAshare	0	0	0	0	26.04278946	0.977068186	43.60750198	45.91318512	42.60750198		0.001459315		0.067001797					0.03448892	-0.00427951		0.015877556	0.000322376			0.05929666	-0.084573664	0.136753529	1.247507215	0.410060138		1.18147862	0.181478679
1	000001	2005	SDB A	Monetary financial services	J66	J	0	0	0	1	0	1	0	0	Shenzhen Stock ExchangeAshare	0	0	0	0	26.15793228	0.977998793	45.45201492	44.56373596	44.45201492		0.001622723		0.07231459					-0.018696673	-0.003331367		0.010547772	0.000181403			0.122034498	0.213798091	0.154420212	1.102086544	0.44923529		1.076500654	0.076500639
1	000001	2006	SDB A	Monetary financial services	J66	J	0	0	0	1	0	1	0	0	Shenzhen Stock ExchangeAshare	0	0	0	0	26.28616142	0.975153267	40.24677277	42.52593231	39.24677277		0.005320237		0.226248041					0.028438451			0.007653725	0.000101956			0.136813268	2.704307079	0.183398247	0.624253869	0.346757501		1.283840895	0.283840835
1	000001	2007	SDB A	Monetary financial services	J66	J	0	0	0	1	0	1	0	0	Shenzhen Stock ExchangeAshare	0	0	0	0	26.5884285	0.963107467	27.10577011	31.47325706	26.10577011		0.008644057		0.272056609					0.048367865			0.004408807	0.000192106			0.352921993	1.033839703	0.1891049	0.515984893	0.297438741		2.008824825	1.008824944
1	000001	2008	SDB A	Monetary financial services	J66	J	0	0	0	1	0	1	0	0	Shenzhen Stock ExchangeAshare	0	0	0	0	26.88540077	0.965431273	28.92788506	28.12199974	27.92788506		0.001485007		0.041761354					0.051308073	0.031847201		0.003530317	0.000240108			0.3457793	-0.768280208	0.098076932	1.678304195	0.225298986		1.261011124	0.261011124
1	000001	2009	SDB A	Monetary financial services	J66	J	0	0	0	1	0	1	0	0	Shenzhen Stock ExchangeAshare	0	0	0	0	27.09967041	0.965176523	28.71627998	28.81040764	27.71627998		0.009471825		0.272887141					0.054768641	0.059898946		0.002916687	0.000266732			0.238957122	7.192902565	0.155936986	0.360056311	0.187351763		1.24808681	0.248086765
1	000001	2010	SDB A	Monetary financial services	J66	J	0	0	0	1	0	1	0	0	Shenzhen Stock ExchangeAshare	0	0	0	0	27.31247711	0.954349279	21.90545464	24.50322533	20.90545464		0.009557003		0.234177396					0.029903855	0.044319585		0.0032897	0.000263446			0.237144306	0.249086559	0.17303434	0.379943997	0.214328647		1.62179625	0.62179625
1	000001	2011	SDB A	Monetary financial services	J66	J	0	0	0	1	0	1	0	0	Shenzhen Stock ExchangeAshare	0	0	0	0	27.86068535	0.940087438	16.69099426	18.28530502	15.69099522		0.010466984		0.19139199					-0.011476425	0.146498561		0.002801089	0.004760643	0.989224076		0.730149508	0.653532028	0.184731379	0.40530616	0.216254979		2.27066803	1.270668149
1	000001	2012	Ping An Bank	Monetary financial services	J66	J	0	0	0	1	0	1	0	0	Shenzhen Stock ExchangeAshare	0	0	0	0	28.10510254	0.947216392	18.94528198	17.88441277	17.94528198	0	0.009432551	0.012253176	0.168695644					0.115676448	0.061748877	0	0.002201284	0.003659038	0.991630018		0.276876658	0.300302356	0.191515267	0.424600333	0.230195388		1.124941826	0.124941871	1	1.071584105
1	000001	2013	Ping An Bank	Monetary financial services	J66	J	0	0	0	1	0	1	0	0	Shenzhen Stock ExchangeAshare	0	0	0	0	28.26851845	0.940752447	16.87833786	17.76859856	15.87833786	0	0.008707713	0.011457066	0.154723868					0.048460122	0.101342626	0	0.001952699	0.002887816	0.99311161		0.177527368	0.127322033	0.17300269	0.44281438	0.239970058		1.321728945	0.321729004	1	1.069960117
1	000001	2014	Ping An Bank	Monetary financial services	J66	J	0	0	0	1	0	1	0	0	Shenzhen Stock ExchangeAshare	0	0	0	0	28.41330528	0.940109074	16.69702721	16.78064346	15.69702721	0	0.009711147	0.012845864	0.162959307					0.011580826	0.117167987	0	0.001743458	0.002420809	0.994117916		0.155791938	0.300111622	0.168098867	0.453309923	0.24402535		1.16834259	0.168342531	1	1.06073916
1	000001	2015	Ping An Bank	Monetary financial services	J66	J	0	0	0	1	0	1	0	0	Shenzhen Stock ExchangeAshare	0	0	0	0	28.55016708	0.935584188	15.52414227	16.04932213	14.52414227	0	0.009316926	0.01229161	0.149530351					-0.000728317	0.125345156	0	0.001909739	0.001978741	0.995002687		0.146670938	0.104181394	0.147262827	0.473271847	0.242009297		1.23330462	0.233304575	1	1.061395049
1	000001	2016	Ping An Bank	Monetary financial services	J66	J	0	0	0	1	0	1	0	0	Shenzhen Stock ExchangeAshare	0	0	0	0	28.71398926	0.931547165	14.60859394	15.01517391	13.60859394		0.008277138		0.124282666					0.003720754	0.1421552		0.002815705	0.001615408	0.995822132		0.17800498	0.03356963	0.103250459	0.360146999	0.245064303		1.251832843	0.251832813
1	000001	2017	Ping An Bank	Monetary financial services	J66	J	0	0	0	1	0	1	0	0	Shenzhen Stock ExchangeAshare	0	0	0	0	28.80920601	0.931643605	14.62920761	14.61938381	13.62920761		0.007478021		0.10932406					-0.03656486	0.130895004		0.002473777	0.001447141	0.996223152		0.099897273	0.02610735	0.076190293	0.264946789	0.231057465		1.098347425	0.09834744
1	000001	2018	Ping An Bank	Monetary financial services	J66	J	0	0	0	1	0	1	0	0	Shenzhen Stock ExchangeAshare	0	0	0	0	28.86025047	0.929783344	14.24164104	14.42788029	13.24164104		0.007444954		0.107414909					-0.016768014			0.003188155	0.001395604	0.996390641		0.052368589	0.070248827	0.080612361	0.265644878	0.229995966		1.081007361	0.081007324
1	000001	2019	Ping An Bank	Monetary financial services	J66	J	0	0	0	1	0	1	0	0	Shenzhen Stock ExchangeAshare	0	0	0	0	29.00196648	0.920543909	12.58557129	13.30439281	11.58557129		0.007664119		0.101966456					-0.010161028			0.002815893	0.001107114	0.996971607		0.152249232	0.136070594	0.073611744	0.257588297	0.221992269		1.303867698	0.303867668
1	000001	2020	Ping An Bank	Monetary financial services	J66	J	0	0	0	1	0	1	0	0	Shenzhen Stock ExchangeAshare	0	0	0	0	29.12807655	0.918511808	12.27172089	12.41679192	11.27172089		0.006881406		0.085444987					-0.003616638			0.002437723	0.000862032	0.997444332		0.13440837	0.025997518	0.06528113	0.254421294	0.212929204		1.163421035	0.16342102
1	000001	2021	Ping An Bank	Monetary financial services	J66	J	0	0	0	1	0	1	0	0	Shenzhen Stock ExchangeAshare	0	0	0	0	29.22460938	0.919646919	12.44507504	12.36197186	11.44507504		0.007739384		0.095674045					-0.03916239			0.002433057	0.001178734	0.997283459		0.101345994	0.256084085	0.072878055	0.243837044	0.208003655		1.086004734	0.086004764
1	000001	2022	Ping An Bank	Monetary financial services	J66	J	0	0	0	1	0	1	0	0	Shenzhen Stock ExchangeAshare	0	0	0	0	29.30277824	0.918316483	12.24237156	12.33893299	11.24237156		0.008887332		0.109660201					0.025288291			0.002082678	0.001292677	0.997285187		0.081305243	0.252642006	0.083904058	0.235166714	0.205002353		1.099208951	0.099208996
2	000002	2000	Shenvanke A	Real Estate	K70	K	0	0	0	0	0	1	0	0	Shenzhen Stock ExchangeAshare	0	0			22.44999695	0.47251609	1.895792365		0.895792425	0.040101748				0.24942477	0.082242206	1.987035751	0.605416954	0.015304977	0.09182927	0.622390747	0.060168538	0					0.053796563	0.527133703	0.19413735	1.48592484			1.003635049
2	000002	2001	Shenvanke A	Real Estate	K70	K	0	0	0	0	0	1	0	0	Shenzhen Stock ExchangeAshare	0	0			22.59243584	0.517796576	2.073813438	1.987147093	1.073813438	0.090573937	0.063108511	0.082373746	0.125405908	0.229093194	0.085738212	1.991119504	0.445023686	-0.185803741	0.073655233	0.726312041	0.044472516	0		0.177445799	0.153081924	0.227497399	0.067203097	0.5965783	0.238880947	1.455177903	1.054098606	0.054098628	0.993467033
2	000002	2002	Vanke A	Real Estate	K70	K	0	0	0	0	0	1	0	0	Shenzhen Stock ExchangeAshare	0	0			22.82932854	0.582943916	2.397758961	2.243211269	1.397758961	0.335993499	0.054160897	0.07000421	0.12149433	0.240793005	0.087017275	2.532806158	0.576960802	0.015682334	0.036794506	0.72739768	0.042437442	0		0.026777355	0.267304391	0.042095069	0.073780291	0.649019897	0.234538868	1.796059608	1.096087217	0.096087232	0.989376187
2	000002	2003	Vanke A	Real Estate	K70	K	0	0	0	0	0	1	0	0	Shenzhen Stock ExchangeAshare	0	0	1	1	23.08043671	0.549243212	2.218491316	2.293519974	1.218491316	0.176994622	0.060275309	0.088360511	0.138242632	0.272753328	0.088696748	2.137628555	0.322411686	-0.139984682	0.034652743	0.821029782	0.025378648	0		0.394743949	0.285451382	0.421663165	0.096183479	0.7390185	0.318505198	1.65531981	1.389323711	0.389323652	0.999036431
2	000002	2004	Vanke A	Real Estate	K70	K	0	0	0	0	0	1	0	0	Shenzhen Stock ExchangeAshare	0	0	1	1	23.46632385	0.594162762	2.464041948	2.358398438	1.464041829	0.318487227	0.06994731	0.096270286	0.164963633	0.309089184	0.119033098	2.413574934	0.735344231	0.067501083	0.053947128	0.678853154	0.014897599	0		0.201748207	0.470917851	0.612774074	0.102177113	0.621595562	0.275860876	2.026081085	1.324335694	0.324335665	0.996651292
2	000002	2005	G Vanke A	Real Estate	K70	K	0	0	0	0	0	1	0	0	Shenzhen Stock ExchangeAshare	0	0	1	1	23.81396294	0.609809458	2.562850475	2.521002531	1.562850475	0.22918269	0.076394744	0.106184274	0.192591354	0.347947985	0.135755837	1.831064463	0.463679075	0.038351405	0.049211446	0.675209939	0.009853594	0		0.377140999	0.415719956	0.570612907	0.112143129	0.599187195	0.274648815	2.082839489	1.361137986	0.361138016	1.008196235
2	000002	2006	Vanke A	Real Estate	K70	K	0	0	0	0	0	1	0	0	Shenzhen Stock ExchangeAshare	0	0	1	1	24.60499382	0.649418116	2.85240078	2.755294085	1.85240078	0.3612279	0.065487385	0.100330614	0.180436999	0.372381538	0.12933737	2.041482925	0.633894682	-0.062342841	0.02134941	0.635051548	0.010452295	0		0.690355241	1.205668092	0.610436082	0.149128377	0.783647954	0.320350915	2.717803001	1.98176825	0.98176831	1.041263342
2	000002	2007	Vanke A	Real Estate	K70	K	0	0	0	0	0	1	0	0	Shenzhen Stock ExchangeAshare	0	0	1	1	25.32938004	0.661124885	2.950939655	2.918033838	1.950939775	0.339064628	0.071566828	0.107684754	0.208834425	0.419946402	0.149676561	1.956627488	0.593751848	-0.104278646	0.008640667	0.664101422	0.005746627	0		0.990485907	1.063466549	1.303503513	0.181269124	0.842738807	0.304138273	2.817450523	1.994562507	0.994562566	1.047045112
2	000002	2008	Vanke A	Real Estate	K70	K	0	0	0	0	0	1	0	0	Shenzhen Stock ExchangeAshare	0	0	1	1	25.50437546	0.67444092	3.071639299	3.015354156	2.071639299	0.29011485	0.042309277	0.063643873	0.127577454	0.389992952	0.113190234	1.757549644	0.426895231	-0.000286421	0.007739025	0.720405579	0.010611951	0		0.153833076	0.19124046	-0.127434239	0.151647225	0.983234525	0.2661089	2.908792496	1.144430876	0.144430876	1.10395813
2	000002	2009	Vanke A	Real Estate	K70	K	0	0	0	0	0	1	0	0	Shenzhen Stock ExchangeAshare	0	0	1	1	25.64767838	0.670016766	3.030457258	3.049437046	2.030457258	0.347112387	0.050069138	0.071569264	0.152682692	0.293903381	0.131544068	1.914877653	0.591228366	0.067244016	0.005182758	0.65464896	0.009853872	0.000595648		0.192458928	0.154080018	0.385816574	0.11845091	0.671894312	0.253836811	2.815173864	1.169763207	0.169763252	1.06657207
2	000002	2010	Vanke A	Real Estate	K70	K	0	0	0	0	0	1	0	0	Shenzhen Stock ExchangeAshare	0	0	1	1	26.0968647	0.746861339	3.950404167	3.532647848	2.950404167	0.365179032	0.050047886	0.070460677	0.176801562	0.406996429	0.174303666	1.585186839	0.556782365	0.010375073	0.007392148	0.618322074	0.005655703	0.001734169		0.037495915	0.567035973	0.374743402	0.172048673	0.730711997	0.259710759	4.252044678	1.202113748	0.202113807	1.042227507
2	000002	2011	Vanke A	Real Estate	K70	K	0	0	0	0	0	1	0	0	Shenzhen Stock ExchangeAshare	0	0	1	1	26.41432953	0.770997286	4.366760254	4.181107998	3.366760254	0.28959471	0.045324594	0.063752361	0.189507037	0.397791743	0.161593229	1.408134699	0.370215327	0.0114427	0.005114013	0.703340828	0.005387634	0.001470162		0.415446609	0.373640329	0.312230468	0.166962981	0.758265913	0.26612094	4.126457214	1.242668271	0.242668271	1.032254577
2	000002	2012	Vanke A	Real Estate	K70	K	0	0	0	0	0	1	0	0	Shenzhen Stock ExchangeAshare	0	0	1	1	26.66027832	0.783163011	4.611759663	4.500945091	3.611759663	0.309577674	0.046406977	0.064695165	0.208875269	0.36555472	0.151892543	1.396177292	0.414148271	0.009836174	0.004980308	0.67360884	0.004256205	0.001126835	0.998340726	0.436504543	0.278834641	0.35026899	0.158305749	0.774739027	0.256646842	3.673539639	1.210896611	0.210896671	1.036295652	1.008363724
2	000002	2013	Vanke A	Real Estate	K70	K	0	0	0	0	0	1	0	0	Shenzhen Stock ExchangeAshare	0	0	1	1	26.89539528	0.779970288	4.544840336	4.57414341	3.544840097	0.298396498	0.042651284	0.058700517	0.19509311	0.3147358	0.135118246	1.343925953	0.337202787	0.004014707	0.006425158	0.691004872	0.004444374	0.000897474	0.998681664	0.313263416	0.265056193	0.168232828	0.129512742	0.722014368	0.246735767	3.538691521	1.283683181	0.28368324	1.036709666	1.007117391
2	000002	2014	Vanke A	Real Estate	K70	K	0	0	0	0	0	1	0	0	Shenzhen Stock ExchangeAshare	0	0	1	1	26.9545517	0.772046387	4.386857033	4.462117672	3.386857271	0.287924707	0.039058827	0.052435871	0.174285084	0.299416214	0.131756172	1.344713688	0.425510198	0.082069434	0.00372549	0.62494278	0.004540346	0.001726067	0.99787724	0.081002153	0.060941376	0.054104194	0.130690932	0.757615626	0.236209154	3.473021984	1.09914887	0.09914881	1.025377393	1.02119875
2	000002	2015	Vanke A	Real Estate	K70	K	0	0	0	0	0	1	0	0	Shenzhen Stock ExchangeAshare	0	0	1	1	27.13884735	0.777015209	4.484610558	4.43969059	3.484610796	0.287209362	0.04635052	0.061231084	0.205781952	0.293524712	0.132700354	1.302247286	0.425895512	0.026249202	0.004107102	0.602199554	0.008044356	0.001709469	0.997960567	0.335827559	0.202370256	0.345400155	0.132108003	0.764248669	0.2323246	3.126045942	1.176161528	0.176161557	1.014133096	1.020880938
2	000002	2016	Vanke A	Real Estate	K70	K	0	0	0	0	0	1	0	0	Shenzhen Stock ExchangeAshare	0	0	1	1	27.44550323	0.805367053	5.137876034	4.839048862	4.137876034	0.355037004	0.039321568	0.056652617	0.190278992	0.294143558	0.117891639	1.243616104	0.437818557	0.047631342	0.00249828	0.562628925	0.008199114	0.001517278	0.998239934	0.229753554	0.358874917	0.092519052	0.1367369	0.837683678	0.277766943	3.454273701	1.186098099	0.186098054	1.040558457
2	000002	2017	Vanke A	Real Estate	K70	K	0	0	0	0	0	1	0	0	Shenzhen Stock ExchangeAshare	0	0	1	1	27.78404045	0.839812577	6.242686749	5.729921818	5.242686749	0.412959307	0.037282556	0.053323291	0.213626131	0.340955853	0.1531858	1.200857162	0.495028615	0.070642337	0.001229448	0.513227105	0.006091584	0.001233542	0.998589396	0.010062796	0.402892858	0.31245333	0.138559893	0.658085883	0.272448838	4.797697544	1.154613376	0.15461342	1.040578365
2	000002	2018	Vanke A	Real Estate	K70	K	0	0	0	0	0	1	0	0	Shenzhen Stock ExchangeAshare	0	0	1	1	28.05536079	0.845856369	6.487456799	6.379256725	5.487456799	0.420602977	0.036580283	0.054536592	0.23335503	0.374816447	0.165521383	1.154341578	0.485571325	0.021993089	0.001037683	0.490849644	0.007545437	0.003239992	0.996617973	0.225536734	0.311694682	0.324225485	0.138954788	0.613161087	0.269609421	5.134986401	1.262204766	0.262204736	1.088920236
2	000002	2019	Vanke A	Real Estate	K70	K	0	0	0	0	0	1	0	0	Shenzhen Stock ExchangeAshare	0	0	1	1	28.17910194	0.843589485	6.393433094	6.437198639	5.393433094	0.408336371	0.033838555	0.050498698	0.217825487	0.362451106	0.149857387	1.130738378	0.425872982	0.026409637	0.001149224	0.518529236	0.007167829	0.003046163	0.996826112	0.235873103	0.131723672	0.118917137	0.147631973	0.709608078	0.279695243	4.702251434	1.148367167	0.148367196	1.074941158
2	000002	2020	Vanke A	Real Estate	K70	K	0	0	0	0	0	1	0	0	Shenzhen Stock ExchangeAshare	0	0	1	1	28.25651932	0.812835038	5.342880249	5.801046848	4.342880249	0.365861237	0.032951575	0.047134392	0.191153646	0.292454243	0.141485244	1.174493909	0.413910508	0.028455315	0.001600931	0.53609848	0.006728813	0.003256931	0.996632695	0.139218956	0.080493249	0.075573735	0.113608256	0.597603977	0.255757064	4.459854603	1.292947054	0.292947054	1.064575553
2	000002	2021	Vanke A	Real Estate	K70	K	0	0	0	0	0	1	0	0	Shenzhen Stock ExchangeAshare	0	0	1	1	28.2930069	0.797397554	4.93577528	5.127560616	3.93577528	0.373759568	0.01999547	0.029731724	0.102527991	0.218244523	0.084076226	1.220231533	0.400055408	0.002121676	0.002446871	0.554831266	0.006613436	0.00538789	0.992640436	0.080374986	0.037161291	-0.357997715	0.077758707	0.674208999	0.27101478	4.28146553	1.122706771	0.122706823	1.083944917
2	000002	2022	Vanke A	Real Estate	K70	K	0	0	0	0	0	1	0	0	Shenzhen Stock ExchangeAshare	0	0	1	1	28.19470024	0.76951462	4.338669777	4.632649899	3.338669777	0.403830618	0.020321062	0.029764554	0.094140358	0.195537075	0.074529678	1.313188314	0.471607625	0.001565313	0.004271008	0.516216695	0.009344964	0.006571842	0.990353644	0.11272271	-0.093629479	-0.013622909	0.077861279	0.748851955	0.283190608	3.487476349	1.031108856	0.031108903	1.049921036
3	000003	2000	ST Goldfield A	comprehensive	S90	S	1	1	1	0	0	1	0	1	Shenzhen Stock ExchangeAshare	0	0			21.63733292	1.199893117	-5.002674103		-6.002674103	-1.422570109				0.324255407	-1.288213611	0.610228062	0.237952366	0.073383249	0.209594652	0.402993232	0.27613458	0.017043842					0.056063421	-0.044363085	-0.019365756	5.367590427			0.784165561
3	000003	2001	PT Kaneda A	comprehensive	S90	S	1	1	1	0	0	1	0	1	Shenzhen Stock ExchangeAshare	0	0			20.9154892	1.81993413	-1.219610214	-2.483616114	-2.219610214	-0.429026932	0.006216881	0.037819561	-0.015440348	0.007771533	0.314726233	0.474856794	0.263056874	0.010384822	0.283867002	0.333324552	0.190068394	0		-0.921229064	-0.514143646	-1.019244671				33.10712051	1.992916346	0.992916346
4	000004	2000	ST Shenanda	Road transport industry	G54	G	1	1	0	0	0	1	0	0	Shenzhen Stock ExchangeAshare	0	0			20.04639816	0.762100041	4.203447342		3.203447104	0				0.367487371	0.171651095	0.819304287	0.81757313	0.086594135	0.437215924	0.001319317	0.145296946	0.162786245					0.029942568	0.166459218	0.045742955	3.879244089			1.445144296
4	000004	2001	Peking University of Advanced Science	Road transport industry	G54	G	0	1	0	0	0	1	0	0	Shenzhen Stock ExchangeAshare	0	0			19.21822739	0.460722595	1.854333162	3.034640312	0.854333162	0.062634893	0.035188857	0.038639184	0.106785521	0.5601542	0.207273304	1.536372423	1.359616399	0.023530474	0.141592175	0.075066164	0.21251674	0.010768201		-0.526860118	-0.563152552	-0.428670913	0.022161871	0.105946109	0.009118007	3.581684828	0.99025631	-0.009743665	1.088039756	1.109278917
4	000004	2002	Peking University of Advanced Science	Road transport industry	G54	G	0	1	0	0	0	1	0	0	Shenzhen Stock ExchangeAshare	0	0			19.38999939	0.529540777	2.125582695	1.992348194	1.125582814	0.092226669	0.03382346	0.055002414	0.06738811	0.469235301	0.067747504	1.502557397	1.336169362	-0.162362173	0.238026246	0.080156401	0.171352684	0.007161968		0.955741942	0.187406093	-0.360763639	0.026267018	0.37058574	0.206874013	2.174578428	1.035879016	0.035878975	1.476742268	1.35860014
4	000004	2003	Peking University of Advanced Science	Road transport industry	G54	G	0	1	0	0	0	1	0	0	Shenzhen Stock ExchangeAshare	0	0	1	1	19.28725624	0.460139513	1.852330446	1.986575484	0.852330446	0.072244212	0.030474726	0.051078785	0.060540348	0.429359019	0.063925922	1.714483857	1.449455857	0.041886952	0.371694952	0.11080841	0.181458935	0.006232528		-0.013946384	-0.097640455	-0.069568872	0.02620201	0.356973141	0.260381192	1.990005016	1.035473943	0.035473958	1.406391144	1.383315444
4	000004	2004	Peking University of Advanced Science	Road transport industry	G54	G	0	1	0	0	0	1	0	0	Shenzhen Stock ExchangeAshare	0	0	1	1	19.18274879	0.427696019	1.747323155	1.801038027	0.747323155	0.07887163	-0.014521576	-0.004286402	-0.026153911	0.352027744	-0.03075411	1.882196307	1.556901574	0.001891517	0.458910286	0.123186663	0.180440903	0.014686209		-0.106974587	-0.099232338	-1.429625511	0.013444657	-0.357422471	-0.127889395	2.0072577	0.954900265	-0.045099724	-0.099997334
4	000004	2005	Guonong Technology	Road transport industry	G54	G	0	1	0	0	0	1	0	0	Shenzhen Stock ExchangeAshare	0	0	1	1	18.86452484	0.358843774	1.55968225	1.663068056	0.55968231	0.007941532	-0.100380741	-0.095898792	-0.166940004	0.396476895	-0.302678466	2.163711786	2.008330822	0.070962355	0.490524858	0.05496002	0.208785504	0.018366897		-0.425030291	-0.272559911	4.658786774	0.024517328	-0.073779799	-0.03983048	2.53954196	0.814956307	-0.185043707	0.850954771
4	000004	2006	*ST Guonong	Road transport industry	G54	G	1	1	0	0	0	1	0	0	Shenzhen Stock ExchangeAshare	0	0	1	1	19.1351223	0.450414985	1.819554687	1.697178006	0.819554687	0.007074464	0.016964935	0.039816353	0.028792515	0.476109862	0.066941857	1.642169118	1.390191317	-0.043921161	0.307316542	0.112507924	0.165952533	0.059885237		-0.25641197	0.310747743	-1.164455533	0.101368912	0.723311901	0.49503985	4.476536274	1.123544097	0.123544157	1.124455214
4	000004	2007	*ST Guonong	Road transport industry	G54	G	1	1	0	0	0	1	0	0	Shenzhen Stock ExchangeAshare	0	0	1	1	18.95026398	0.424183577	1.736664653	1.78096962	0.736664653	0.097798035	-0.053468283	-0.041972674	-0.095225386	0.388608426	-0.247270301	1.974073529	1.460434556	-0.040937759	0.042571675	0.185816869	0.179077283	0.071732111	0.922897339	-0.113706619	-0.168777585	-4.273796558	0.038936201	-0.175402239	-0.113918744	4.198380947	0.87089622	-0.129103795	0.874427736	0.388080627
4	000004	2008	*ST Guonong	Road transport industry	G54	G	1	1	0	0	0	1	0	0	Shenzhen Stock ExchangeAshare	0	0	1	1	18.93834686	0.491793424	1.9677037	1.844293833	0.9677037	0.110552043	-0.068027623	-0.053934727	-0.125462919	0.467250586	-0.265133053	1.316346765	0.694599092	0.008511371	0.029768538	0.26649785	0.17193	0.078540266	0.916024804	0.070835993	-0.011847709	0.148192897	0.041493289	-0.173449382	-0.108303621	3.874206781	0.872127831	-0.127872184	0.8787027	0.465602875
4	000004	2009	*ST Guonong	Road transport industry	G54	G	1	1	0	0	0	1	0	0	Shenzhen Stock ExchangeAshare	0	0	0	0	19.2558136	0.610367537	2.566521406	2.274863005	1.566521287	0.105561942	0.0227581	0.040528484	0.051771563	0.502098203	0.075440884	1.24226892	0.725999832	0.202141464	0.02976281	0.291373461	0.115041025	0.054168753	0.941874623	0.387067825	0.373644322	-1.394675851	0.058444634	0.488747716	0.369119853	3.836713552	1.053147316	0.053147323	1.123495221	1.64074862
4	000004	2010	*ST Guonong	Pharmaceutical Manufacturing	C27	C27	1	1	0	0	1	1	0	0	Shenzhen Stock ExchangeAshare	0	0	0	0	19.0316391	0.298574269	1.425667644	1.893481016	0.425667703	0.006153077	0.097418562	0.116850421	0.184460208	0.406023592	0.15381895	1.835651994	1.040489674	-0.063715205	0.023322998	0.233961895	0.13227047	0.065521821	0.929527342	1.185921788	-0.20082517	3.456949472	0.081446417	0.434184879	0.180002421	1.402705669	1.438693762	0.438693792	0.983560562	1.266011596
4	000004	2011	Guonong Technology	Pharmaceutical Manufacturing	C27	C27	0	1	0	0	1	1	0	0	Shenzhen Stock ExchangeAshare	0	0	0	0	19.09519196	0.294935167	1.418309212	1.421862125	0.418309271	0.005746742	0.048317604	0.061592296	0.068700969	0.508275449	0.123390727	1.9219172	1.188258886	0.098650165	0.023128737	0.213391811	0.18654269	0.057834577	0.937519431	-0.432704866	0.065616228	-0.544926286	0.067271546	0.404527485	0.258008182	2.634864807	1.071144819	0.071144827	0.945845306	1.478876948
4	000004	2012	Guonong Technology	Pharmaceutical Manufacturing	C27	C27	0	1	0	0	1	1	0	0	Shenzhen Stock ExchangeAshare	0	0	0	0	19.07775307	0.232527614	1.302978516	1.358702064	0.302978456	0.005374327	0.040153176	0.052155789	0.054556202	0.454831213	0.080258429	3.02058363	1.904442668	0.091039322	0.042138584	0.254905015	0.241166145	0.055052105	0.940220177	0.306824714	-0.017287446	-0.149987206	0.077774689	0.707207859	0.270207465	1.981378675	1.069695592	0.069695584	0.947942674	1.527129889
4	000004	2013	Guonong Technology	Pharmaceutical Manufacturing	C27	C27	0	1	0	0	1	1	0	0	Shenzhen Stock ExchangeAshare	0	0	0	0	19.3050766	0.403239429	1.675713897	1.487085462	0.675713897	0.136276573	0.0266477	0.047724258	0.039627407	0.525037289	0.079642564	2.32833004	1.234781027	-0.086897083	0.015530501	0.337998182	0.169660181	0.050560325	0.947944582	-0.252443522	0.255236119	-0.258179843	0.107619092	0.699188232	0.48257187	3.3269701	0.976029158	-0.023970839	0.926679373	1.527108669
4	000004	2014	Guonong Technology	Pharmaceutical Manufacturing	C27	C27	0	1	0	0	1	1	0	0	Shenzhen Stock ExchangeAshare	0	0	0	0	19.63939285	0.534754455	2.149402618	1.922661424	1.149402738	0.163669199	0.053838316	0.068684392	0.103512853	0.38754797	0.193835035	1.759326577	0.466113359	-0.016359255	0.00810586	0.573806882	0.111803584	0.062616102	0.936313689	0.107498787	0.396984011	1.695443869	0.122443363	0.47760123	0.243929207	4.196595192	1.089114428	0.089114442	0.964559555	1.24513042
4	000004	2015	Guonong Technology	Pharmaceutical Manufacturing	C27	C27	0	1	0	0	1	1	0	0	Shenzhen Stock ExchangeAshare	0	0	0	0	19.80365372	0.590401709	2.441416502	2.298101187	1.441416502	0.158684373	0.01860939	0.028675882	0.042766262	0.352808505	0.056927357	1.596114278	0.376157284	0.023231717	0.004330646	0.626015484	0.094771028	0.081097014	0.917994857	0.494308233	0.178522125	-0.56113708	0.086416982	0.963057339	0.365584105	3.309745789	1.037561059	0.037561048	0.977594376	1.488996148
4	000004	2016	Guonong Technology	Pharmaceutical Manufacturing	C27	C27	0	1	0	0	1	1	0	0	Shenzhen Stock ExchangeAshare	0	0	0	0	19.22588921	0.203456312	1.255423903	1.822540283	0.255423903	0.047137957	0.127625212	0.156791002	0.23260209	0.346220672	0.13806206	3.657461166	3.469742298	0.661238194	0.007626674	0.030795559	0.149588063	0.109017074	0.8893646	1.388206482	-0.438848346	4.791955471	0.136078075	0.847569823	0.140072808	0.777683735	1.091268778	0.091268733	1.056443691	1.092944026
4	000004	2017	Guonong Technology	Pharmaceutical Manufacturing	C27	C27	0	1	0	0	1	1	0	0	Shenzhen Stock ExchangeAshare	0	0	0	0	19.40964317	0.315246612	1.46037972	1.359568477	0.460379779	0.072835848	0.023924941	0.03420791	0.032527596	0.619412363	0.042510774	2.068985224	1.85789156	0.05370947	0.035175029	0.055191271	0.116129912	0.088330179	0.910323143	-0.518177688	0.201719791	-0.851641774	0.050320465	0.717826366	0.393579662	1.93963182	1.033065319	0.033065364	0.867060542	1.541514277
4	000004	2018	Guonong Technology	Pharmaceutical Manufacturing	C27	C27	0	1	0	0	1	1	0	0	Shenzhen Stock ExchangeAshare	0	0	0	0	19.67680168	0.477965951	1.915583849	1.68750751	0.915583789	0.004344837	-0.06971588	-0.089052871	-0.117646076	0.818791866	-0.058911201	1.805235982		-0.151804283	0.07764826		0.002819823			1.646849513	0.306248546	-4.667989731	0.00665019	-0.093477122	0.171925962	0.957229018	0.995842099	-0.00415793	1.057755709	0.792891026
4	000004	2019	Guonong Technology	Pharmaceutical Manufacturing	C27	C27	0	1	0	0	1	1	0	0	Shenzhen Stock ExchangeAshare	0	0	0	0	21.1250515	0.060243428	1.064105392	1.16241765	0.064105354	0.00317163	-0.003905354	0.004753507	-0.004539652	0.730101824	-0.033294253	5.62130022		-0.010619622	0.176828697		0.001492029	0.014572654	0.32473141	-0.704944372	3.255655289	-0.83324641	0.105569139	1.886314631	1.59490335	13.8063364	7.660955906	6.660955906	0.724102676
4	000004	2020	Guohua network security	Software and information technology services	I65	I	0	1	0	0	0	1	0	0	Shenzhen Stock ExchangeAshare	0	0	0	0	21.17023277	0.06826371	1.073265076	1.068768978	0.073265061	0.002537962	0.040542327	0.040028557	0.043330383	0.752981007	0.220974833	5.195586681	5.147918224	0.002541584	0.201614112	0.003141014	0.001274119	0.017872425	0.350618809	1.59158957	0.046218168	-18.20044899	0.00444886	0.02033926	-0.010250774	5.573583126	1.037289262	0.037289295	0.997448444	1.108185172
4	000004	2021	Guohua network security	Software and information technology services	I65	I	0	1	0	0	0	1	0	0	Shenzhen Stock ExchangeAshare	0	0	0	0	20.82813835	0.146163896	1.171184897	1.111871839	0.171184957	0.006106096	-0.380365908	-0.37711367	-0.422918141	0.560689211	-1.760113239	3.93465662	3.803000212	0.002792738	0.33370468	0.018552793	0.002203372	0.033603664	0.578464746	0.029990172	-0.28971839	-9.204098701	0.035262231	-0.020288579	-0.012703844	3.84354496	0.650896728	-0.349103272	1.00404489
4	000004	2022	ST Guohua	Software and information technology services	I65	I	1	1	0	0	0	1	0	0	Shenzhen Stock ExchangeAshare	0	0		0	20.17056084	0.387338281	1.632222056	1.296130419	0.632222116	0.033404041	-0.706957996	-0.732590079	-0.916309774	0.373599291	-3.58007884	2.412153959	2.406693697	-0.05742598	0.526647866	0.001999399	0.003947359	0.042573825		-0.423891187	-0.481895983	0.171808094	-0.117748156	0.031809542	0.032845389	3.456562281	0.371760458	-0.628239572	1.002220631
5	000005	2000	Century source	comprehensive	S90	S	0	1	0	0	0	1	0	0	Shenzhen Stock ExchangeAshare	0	0			21.42669296	0.583849967	2.402979612		1.402979612	0.162366673				0.58041209	-0.063802876	1.17883718	1.006154418	0.010049008	0.424981683	0.086891174	0.181210011	3.93434E-06								13.84516335
5	000005	2001	Century source	comprehensive	S90	S	0	1	0	0	0	1	0	0	Shenzhen Stock ExchangeAshare	0	0			21.37783623	0.432965338	1.763560653	2.04185915	0.763560653	0.119436391	-0.036537848	-0.025094397	-0.074605145	0.469733417	-1.073625565	0.706150413	0.474924296	-0.016376855	0.136610329	0.082329176	0.184511095	0		-0.540052235	-0.047683273	6.739645958				28.66625786	1.297600746	0.297600746
5	000005	2002	Century source	comprehensive	S90	S	0	1	0	0	0	1	0	0	Shenzhen Stock ExchangeAshare	0	0			21.32240295	0.463338852	1.86337316	1.810712695	0.86337322	0.131553471	-0.050036632	-0.046156555	-0.090601966	0.294926733	-1.705217957	0.600197971	0.360412121	-0.018115424	0.00148585	0.091608904	0.218349248	0		-0.181518197	-0.053923707	0.299978167				33.13508606	0.895399213	-0.104600765
5	000005	2003	ST star source	comprehensive	S90	S	1	1	0	0	0	1	0	0	Shenzhen Stock ExchangeAshare	0	0	0	0	21.30032921	0.47957629	1.921511173	1.891674995	0.921511173	0.137703642	0.000511461	-0.007332852	0.000967518	0.420765072	0.010057022	0.553974271	0.406133443	-0.009775626	0.133447841	0.058614105	0.204500332	0		0.666726589	-0.021832118	-1.009829998				19.44630814	0.94857204	-0.051427942
5	000005	2004	ST star source	comprehensive	S90	S	1	1	0	0	0	1	0	0	Shenzhen Stock ExchangeAshare	0	0	0	0	21.31692886	0.509352148	2.0381217	1.978582859	1.038121581	0.124779657	0.000941323	0.001146242	0.001862486	0.417344332	0.03423252	0.625165701	0.388773263	0.024949457	0.131874517	0.103871025	0.139662936	0		-0.460791647	0.016738283	0.835380256				36.66821289	0.95856595	-0.041434057
5	000005	2005	ST star source	comprehensive	S90	S	1	1	0	0	0	1	0	0	Shenzhen Stock ExchangeAshare	0	0	0	0	21.22032166	0.59838742	2.489961863	2.230753899	1.489961863	0.141963869	-0.104195066	-0.105875283	-0.232433558	0.378467202	-3.964471102	0.399716616	0.127301171	0.009013991	0.046154354	0.144908622	0.143663138	0		-0.080652267	-0.092088655	-107.4697495				36.21207047	0.743157446	-0.256842524
5	000005	2006	ST star source	comprehensive	S90	S	1	1	0	0	0	1	0	0	Shenzhen Stock ExchangeAshare	0	0	0	0	21.14741707	0.54086411	2.178004265	2.329230785	1.178004265	0.005913408	0.034562558	-0.005264271	0.080504172	0.524310589	0.167099699	0.387938052	0.176965743	0.001739927	0.067389354	0.113531135	0.191265881	0		6.226721287	-0.070309266	-1.304601312	0.201278776	-1.309866905	-0.254874438	4.658547878	1.062851191	0.062851191	1.621591568
5	000005	2007	ST star source	comprehensive	S90	S	1	1	0	0	0	1	0	0	Shenzhen Stock ExchangeAshare	0	0	0	0	21.09966087	0.485005081	1.941766739	2.055926561	0.941766679	0.002232349	0.051836822	0.08388418	0.106572703	0.6291219	0.258750856	0.321434379	0.205811411	0.002159782	0.026916191	0.055944506	0.061154611	0		-0.088491291	-0.046633642	0.411454707	0.163856894	0.511980295	0.191517979	4.872474194	1.069354057	0.069354028	1.308314204	1.218533874
5	000005	2008	Century source	comprehensive	S90	S	0	1	0	0	0	1	0	0	Shenzhen Stock ExchangeAshare	0	0	0	0	21.05187225	0.458645135	1.847217083	1.894441605	0.847217143	0.000702638	0.007378438	0.042482849	0.013978019	0.564775467	0.096575558	0.43971175	0.328270108	-0.090749398	0.012429272	0.051069748	0.058604822	0		-0.636425495	-0.046665423	-0.864300311	0.123876125	0.795258999	0.380004972	12.77619457	1.002130866	0.002130877	3.56974721	1.267180681
5	000005	2009	Century source	comprehensive	S90	S	0	1	0	0	0	1	0	0	Shenzhen Stock ExchangeAshare	0	0	0	0	21.00029373	0.467574954	1.878198624	1.862179875	0.878198624	0.000900994	-0.036126498	-0.008830614	-0.067274041	0.195246756	-1.132593751	0.306633145	0.245126411	0.006164026	0.00114028	0.028729472	0.065560684	0		-0.602719188	-0.050270543	-5.659127235	0.201268554	-0.206806496	-0.16375728	30.54244614	0.934063375	-0.065936647	0.284464121	-0.786301911
5	000005	2010	Century source	comprehensive	S90	S	0	1	0	0	0	1	0	0	Shenzhen Stock ExchangeAshare	0	0	0	0	20.98070145	0.477960318	1.915563226	1.896514058	0.915563166	0.005372314	-0.003388216	0.015452504	-0.0064258	0.432932645	-0.032254249	0.364459574	0.276700377	0.004735756	0.008367404	0.041697949	0.060146749	0	1	2.177271605	-0.019402076	-0.90951699	0.033177447	-0.708968699	0.310759127	9.426281929	0.961470604	-0.0385294	-3.143393517	2.078372478
5	000005	2011	Century source	comprehensive	S90	S	0	1	0	0	0	1	0	0	Shenzhen Stock ExchangeAshare	0	0	0	0	20.95484352	0.476484329	1.910162568	1.912894011	0.910162568	0.044426881	0.008937965	0.030003952	0.017097378	0.048614625	0.179659724	0.315199345	0.288013935	0.027585078	0.001083915	0.012291734	0.020813806	0	1	-0.537033617	-0.02552738	-3.578773737	0.051639043	0.280467898	0.024211453	19.84086418	0.977227747	-0.022772226	3.275635242	1.451372862
5	000005	2012	Century source	Real Estate	K70	K	0	1	0	0	0	1	0	0	Shenzhen Stock ExchangeAshare	0	0	0	0	21.00067139	0.483141541	1.934765697	1.922667146	0.934765637	0.000516143	0.017069113	0.039789304	0.032818224	0.354961276	0.221498147	0.554390132	0.530551255	0.135996491	0.106400892	0.011511172	0.018230537	0	1	0.564830065	0.046895847	0.929241419	0.070451088	0.264375538	0.168803617	13.27384949	1.033583164	0.033583175	1.937577248	1.278835297
5	000005	2013	Century source	Real Estate	K70	K	0	1	0	0	0	1	0	0	Shenzhen Stock ExchangeAshare	0	0	0	0	20.89608765	0.474830955	1.904148698	1.92013514	0.904148757	0.000527989	-0.03376295	-0.027664695	-0.064829424	0.253505886	-0.813357115	0.462402403	0.435130119	-0.093987107	0.001543555	0.012942152	0.020848235	0	1	-0.476352245	-0.099301532	-2.922872066	0.046811365	-0.057553273	0	22.83163834	0.915180862	-0.084819153	0.819380224	0.859150708
5	000005	2014	Century source	Real Estate	K70	K	0	1	0	0	0	1	0	0	Shenzhen Stock ExchangeAshare	0	0	0	0	21.03563881	0.509963572	2.040664673	1.974805355	1.040664673	0.069830827	0.033783622	0.058411185	0.066716075	0.262420684	0.817855299	0.378206223	0.354415089	-0.006715443	0.001343274	0.011257376	0.018967045	0	1	0.013739305	0.149757519	-2.01934576	0.260404199	0.25276053	0.206151336	25.89506721	1.072841287	0.072841287	1.372547984	1.070541859
5	000005	2015	Century source	Real Estate	K70	K	0	1	0	0	0	1	0	0	Shenzhen Stock ExchangeAshare	0	0	0	0	21.50899696	0.447039992	1.80844903	1.891043425	0.80844903	0.039315548	-0.030349163	-0.023530168	-0.057391588	0.315214485	-0.642271519	0.832298398	0.501897156	0.007199069	0.033763487	0.140225723	0.016978649	0.017164107	0.878214717	0.593989432	0.605375648	-2.251778841	0.044233739	-0.069976754	-0.016058698	26.08004189	1.81151545	0.81151545	0.787765741	0.884323061
5	000005	2016	Century source	Ecological protection and environmental governance industry	N77	N	0	1	0	0	0	1	0	0	Shenzhen Stock ExchangeAshare	0	0	0	0	21.65039253	0.46370849	1.864657521	1.83810854	0.864657462	0.007148975	0.049547289	0.063046865	0.09107329	0.301621556	0.242729396	0.808670998	0.449007511	-0.073544011	0.064025618	0.165390164	0.014872796	0.014801853	0.894371748	4.727879524	0.151880234	-3.164699316	0.021870486	0.083135106	0.077325769	5.24471283	1.117157817	0.117157832	1.174064755	1.071452141
5	000005	2017	Century source	Ecological protection and environmental governance industry	N77	N	0	1	0	0	0	1	0	0	Shenzhen Stock ExchangeAshare	0	0	0	0	21.79214096	0.517747343	2.073601961	1.970986009	1.073601961	0.086556576	0.00843338	0.03786679	0.016622074	0.347474635	0.043200284	0.860647261	0.557930052	-0.083549149	0.066298895	0.142897621	0.01129322	0.011415388	0.912201226	0.101810582	0.152286813	-0.803902924	0.078198239	0.716324687	0.604269445	5.484983921	1.036177754	0.03617778	1.776873112	1.143376827
5	000005	2018	Century source	Ecological protection and environmental governance industry	N77	N	0	1	0	0	0	1	0	0	Shenzhen Stock ExchangeAshare	0	0	0	0	21.8615551	0.494039923	1.976440549	2.022172689	0.976440549	0.005782199	0.051959235	0.068554647	0.105070539	0.297082096	0.322407991	1.144871473	0.832409143	-0.030369099	0.096065268	0.153449431	0.009011377	0.02208242	0.906656504	-0.084270827	0.071880564	5.834177017	0.044796754	0.126313269	0.090907179	6.420290947	1.124573946	0.124573953	1.199450612	1.054727316
5	000005	2019	Century source	Ecological protection and environmental governance industry	N77	N	0	1	0	0	0	1	0	0	Shenzhen Stock ExchangeAshare	0	0	0	0	21.83243561	0.425337434	1.740151644	1.852499485	0.740151644	0.003764581	0.058017548	0.07416974	0.107477471	0.246269256	0.323010683	1.245190024	0.896397173	0.004051927	0.137171492	0.147597238	0.010161693	0.02129069	0.904528797	0.136632457	-0.028699216	0.138757303	0.049611926	0.136166826	0.113452189	5.486411572	1.103190184	0.103190228	1.133364439	1.083643436
5	000005	2020	Century source	Ecological protection and environmental governance industry	N77	N	0	1	0	0	0	1	0	0	Shenzhen Stock ExchangeAshare	0	0	0	0	21.62049484	0.459425002	1.849882007	1.78757143	0.849882066	0.020370109	-0.140834406	-0.132414281	-0.251751542	0.200386778	-0.968143225	1.237466216	1.225101471	0.047445301	0.129413664	0.005541676	0.011522518	0.024454331	0.952145696	-0.278113455	-0.190988138	-3.163673162	0.01184144	-0.012275091	-0.003598133	6.148572922	0.761023283	-0.238976717	0.943595707	0.964916766
5	000005	2021	ST star source	Ecological protection and environmental governance industry	N77	N	1	1	0	0	0	1	0	0	Shenzhen Stock ExchangeAshare	0	0	0	0	21.62925529	0.40381813	1.677340508	1.759014249	0.677340508	0.057422768	0.056608979	0.073950484	0.099575996	0.21393171	0.363619149	1.471567035	1.455407262	0.112793624	0.065617204	0.005938694	0.010504879	0.022366581	0.959692538	-0.038566157	0.00879898	-1.361099243	0.118334219	0.248619303	0.236038923	6.45148325	1.112570286	0.112570241	0.997991681	1.072547555
5	000005	2022	ST star source	Ecological protection and environmental governance industry	N77	N	1	1	0	0	0	1	0	0	Shenzhen Stock ExchangeAshare	0	0		0	21.67961884	0.497159123	1.988700747	1.823698282	0.988700747	0.266322464	-0.063408889	-0.069391444	-0.115638688	0.130540863	-0.567236543	1.825074673	1.811709642	0.003847634	0.061163653	0.004205027	0.008763965	0.019578511	0.974035919	-0.260190696	0.051654417	-2.15408349	-0.010790105	0.018454777	0.029831201	9.170918465	0.887002528	-0.112997487	1.061702967	0.938526154
6	000006	2000	Deep Vibration Industry A	Real Estate	K70	K	0	0	0	0	0	1	0	0	Shenzhen Stock ExchangeAshare	0	0			22.05505371	0.666312873	2.996819019		1.996819139	0.079097763				0.219433397	0.072457232	1.308259249	0.651273668	0.012019015	0.263447404	0.418928117	0.072247826	0.003778643					0.051990636	0.607298911	0.153632268	2.010811806			1.300087571
6	000006	2001	Deep Vibration Industry A	Real Estate	K70	K	0	0	0	0	0	1	0	0	Shenzhen Stock ExchangeAshare	0	0			22.16284943	0.684009373	3.164651155	3.082971096	2.164651155	0.232579693	0.033066116	0.048677057	0.101941876	0.217566177	0.065397054	1.342125058	0.701026976	0.093705863	0.252096087	0.377121508	0.045725226	0.093623117		0.074568957	0.113819346	-0.030136183	0.052077964	0.671460748	0.177819967	2.084259987	1.054749846	0.054749794	1.236304641	1.244874835
6	000006	2002	Deep Vibration Industry A	Real Estate	K70	K	0	0	0	0	0	1	0	0	Shenzhen Stock ExchangeAshare	0	0			22.22531509	0.690935493	3.235570192	3.200824976	2.235570192	0.271652341	0.018708937	0.030042015	0.05988403	0.187413424	0.03905743	1.348628879	0.633923411	0.031404614	0.136713028	0.411429822	0.041987248	0.120468579		0.030560093	0.064457633	-0.38451317	0.054535706	1.099958181	0.240678221	2.152816296	1.041126251	0.04112624	1.257636905	1.376885295
6	000006	2003	Deep Vibration Industry A	Real Estate	K70	K	0	0	0	0	0	1	0	0	Shenzhen Stock ExchangeAshare	0	0	1	1	22.1015892	0.727630854	3.671488047	3.426412821	2.671488047	0.319016665	-0.072750457	-0.057987511	-0.249273092	0.061618745	-0.154850587	1.265462875	0.559732437	0.002229775	0.202651322	0.423463315	0.046244267	0.134246841		-0.047437109	-0.116377734	-4.776616096	0.040150139	-0.263871282	-0.006621411	1.997008681	0.778709292	-0.221290708	0.813247204	0.846936047
6	000006	2004	Deep Vibration Industry A	Real Estate	K70	K	0	0	0	0	0	1	0	0	Shenzhen Stock ExchangeAshare	0	0	1	1	22.11468315	0.718999028	3.558706284	3.613848686	2.558706284	0.215805694	0.012209814	0.025336718	0.044124421	0.175344199	0.025983704	1.209669709	0.631308734	0.060984973	0.236447215	0.37111643	0.055567134	0.110542014		-0.055415936	0.013180188	-1.158499837	0.045473162	1.702119708	0.035059687	2.142032385	1.045289755	0.045289695	2.010516882	1.451187611
6	000006	2005	G Deep vibration industry	Real Estate	K70	K	0	0	0	0	0	1	0	0	Shenzhen Stock ExchangeAshare	0	0	1	1	21.66056252	0.557579398	2.26029253	2.90956974	1.260292411	0.240413308	0.03170938	0.044716731	0.092260651	0.244567886	0.072686516	1.749397397	0.618306994	0.107582919	0.075139463	0.472287744	0.04103848	0.161186188		-0.236077264	-0.364993364	1.136988759	0.058152638	0.715278983	0.112438455	1.780552745	0.999783039	-0.000216959	1.259108186	1.21834743
6	000006	2006	Deep Vibration Industry A	Real Estate	K70	K	0	0	0	0	0	1	0	0	Shenzhen Stock ExchangeAshare	0	0	1	1	21.79448128	0.545581579	2.200615168	2.228061914	1.200615168	0.135838002	0.078748628	0.101450995	0.175456822	0.387962848	0.171741262	1.191396117	0.275476843	0.084985256	0.019700456	0.434284389	0.030988758	0.352315605		-0.125064522	0.143299267	1.067268133	0.106175676	0.526246965	0.147918507	2.326691151	1.17430377	0.1743038	1.096694589	1.078897834
6	000006	2007	Deep Vibration Industry A	Real Estate	K70	K	0	0	0	0	0	1	0	0	Shenzhen Stock ExchangeAshare	0	0	1	1	22.4403801	0.677418411	3.099991083	2.71796608	2.099991083	0.536711574	0.05947759	0.087438956	0.161658064	0.557060719	0.246478841	2.65985465	0.561614454	-0.144541845	1.42913E-05	0.637263536	0.005759647	0.006097817	0.993902206	-0.183733553	0.907699049	0.171485543	0.207290471	0.723682523	0.139504954	5.437717915	1.354233384	0.354233354	1.265027404	1.070099473
6	000006	2008	Deep Vibration Industry A	Real Estate	K70	K	0	0	0	0	0	1	0	0	Shenzhen Stock ExchangeAshare	0	0	1	1	22.50184631	0.716675162	3.529517412	3.307423592	2.529517412	0.431398004	0.026146688	0.041025899	0.086478166	0.681430399	0.147014305	1.738363147	0.080642439	-0.230369836	9.62603E-05	0.831706226	0.004748196	0	1	-0.002239846	0.063395083	-0.404877841	0.186585486	1.179936886	0.070304938	5.795423508	0.933984756	-0.066015258	1.458753705	1.095812082
6	000006	2009	Deep Vibration Industry A	Real Estate	K70	K	0	0	0	0	0	1	0	0	Shenzhen Stock ExchangeAshare	0	0	1	1	22.70730019	0.698576808	3.317594767	3.409473896	2.317594767	0.625762641	0.050816499	0.075474337	0.17325753	0.389411479	0.181276485	4.413338661	0.585790575	0.050746329	0	0.744713962	0.001403141	0	1	0.809880733	0.228083819	1.231679559	0.170158744	0.778300941	0.170846865	3.932450056	1.306531906	0.306531847	1.231485486	1.054862857
6	000006	2010	Deep Vibration Industry A	Real Estate	K70	K	0	0	0	0	0	1	0	0	Shenzhen Stock ExchangeAshare	0	0	1	1	22.87133598	0.701420605	3.349192858	3.33461237	2.349192858	0.469164968	0.062683679	0.092325427	0.20902577	0.39610523	0.212279364	2.03483057	0.467276543	0.12684229	0	0.685850143	0.000867145	0	1	0.264703244	0.178254932	0.480999589	0.185636669	0.684008718	0.217821911	3.663648844	1.167138577	0.167138606	1.152053118	1.030989647
6	000006	2011	Deep Vibration Industry A	Real Estate	K70	K	0	0	0	0	0	1	0	0	Shenzhen Stock ExchangeAshare	0	0	1	1	22.84216499	0.652855217	2.880642653	3.100698709	1.880642653	0.118519723	0.051404372	0.073536679	0.159389466	0.523736715	0.167659655	1.392665625	0.155809551	0.144024149	0	0.749757111	0.000836729	0.002600584	0.99739939	0.107126623	-0.028748775	-0.125583991	0.273251057	1.253904939	0.230636865	3.214016676	1.129229903	0.129229873	1.100614786	1.028372645
6	000006	2012	Deep Vibration Industry A	Real Estate	K70	K	0	0	0	0	0	1	0	0	Shenzhen Stock ExchangeAshare	0	0	1	1	22.95793915	0.62016499	2.632722139	2.743973732	1.632722139	0.263506621	0.071276642	0.096509382	0.195581228	0.441614509	0.204653844	1.707720876	0.43373394	0.233491361	0.001427237	0.616948009	0.000576978	0.002256887	0.99774313	0.188071862	0.122742057	0.450220495	0.181565776	0.660850585	0.255115062	3.037284136	1.228469491	0.228469431	1.008582711	1.025059938
6	000006	2013	Deep Vibration Industry A	Real Estate	K70	K	0	0	0	0	0	1	0	0	Shenzhen Stock ExchangeAshare	0	0	1	1	23.02266121	0.579971731	2.380792141	2.496369362	1.38079226	0.392218232	0.072289139	0.099512614	0.180460393	0.332133502	0.151383877	2.50162077	0.711743534	-0.089313567	0.001755581	0.552921712	0.000541425	0.002059773	0.997940242	0.498858154	0.066863	0.108715832	0.145243973	0.723002136	0.246434391	2.161889791	1.179755926	0.179755941	1.037351966	1.032852173
6	000006	2014	Deep Vibration Industry A	Real Estate	K70	K	0	0	0	0	0	1	0	0	Shenzhen Stock ExchangeAshare	0	0	1	1	23.18739319	0.641420245	2.788779974	2.585454941	1.788779855	0.336176127	0.047184262	0.074032769	0.121992789	0.365552187	0.22005713	1.752962351	0.492266387	-0.093417309	0.001363461	0.57970196	0.000356184	0	1	-0.494946241	0.179075927	-0.265835434	0.175285935	0.595768511	0.252061397	5.04705143	1.006581664	0.006581707	1.173526168	1.041938543
6	000006	2015	Deep Vibration Industry A	Real Estate	K70	K	0	0	0	0	0	1	0	0	Shenzhen Stock ExchangeAshare	0	0	1	1	23.26514435	0.646150768	2.826062441	2.808022022	1.826062441	0.46772489	0.035882644	0.067294009	0.100759245	0.346431136	0.120073549	2.458832264	0.484841079	-0.023903843	0.001172804	0.661708832	0.000265633	0	1	0.569228768	0.080853321	-0.143754765	0.11962416	0.737025142	0.260206074	3.476307631	1.066594243	0.066594288	1.38740325	1.041404247
6	000006	2016	Shenzhen Industry A	Real Estate	K70	K	0	0	0	0	0	1	0	0	Shenzhen Stock ExchangeAshare	0	0	1	1	23.30123711	0.610499203	2.567388773	2.688195944	1.567388892	0.404594183	0.062138051	0.083266526	0.16703926	0.291260779	0.239332557	2.433238745	0.742604315	0.129717216	0.000566983	0.584660292	0.000215733	0	1	-0.080858789	0.036752168	0.832047224	0.096935712	0.352218866	0.130377844	3.921127081	1.141208649	0.141208634	1.165315151
6	000006	2017	Deep Vibration Industry A	Real Estate	K70	K	0	0	0	0	0	1	0	0	Shenzhen Stock ExchangeAshare	0	0	1	1	23.29892159	0.565647721	2.302278757	2.427770138	1.302278757	0.158736333	0.062369641	0.081572674	0.151419163	0.297144681	0.277241528	1.665170312	0.566932559	0.053796422	0.000757473	0.531207323	0.000222885			-0.118903495	-0.002312326	0.020657377	0.074790671	0.230507299	0.145532534	4.43999052	1.112572551	0.112572595	1.117550015
6	000006	2018	Deep Vibration Industry A	Real Estate	K70	K	0	0	0	0	0	1	0	0	Shenzhen Stock ExchangeAshare	0	0	1	1	23.32867241	0.52823627	2.1197052	2.205868244	1.1197052	0.211590841	0.069208615	0.086809911	0.152665094	0.387865782	0.367509782	1.917971849	0.733975649	0.118690602	0.000616277	0.475523382	0.000493305			-0.151246265	0.03019779	0.125103086	0.108117081	0.254047424	0.136446238	5.389158726	1.11893034	0.11893037	1.083174825
6	000006	2019	Deep Vibration Industry A	Real Estate	K70	K	0	0	0	0	0	1	0	0	Shenzhen Stock ExchangeAshare	0	0	1	1	23.47980881	0.54461211	2.195930004	2.16002202	1.195930123	0.323013902	0.057582371	0.084042273	0.124379195	0.452120811	0.225942209	2.420668125	0.876418412	-0.012337437	0.000962399	0.505480051	0.000834811			0.485494137	0.163155571	-0.086729579	0.16610691	0.56200105	0.23555398	4.219760895	1.122780204	0.122780196	1.115719676
6	000006	2020	Deep Vibration Industry A	Real Estate	K70	K	0	0	0	0	0	1	0	0	Shenzhen Stock ExchangeAshare	0	0	1	1	23.45988846	0.492185295	1.969222188	2.077532768	0.969222188	0.30513835	0.057914544	0.078971982	0.120319359	0.465920419	0.307656616	2.832071066	0.95515579	-0.010852485	0.000992142	0.505239069	0.002855958			-0.213488713	-0.019724008	0.070961498	0.192900464	0.520046055	0.170579478	5.259339809	1.093130827	0.093130872	1.130993605
6	000006	2021	Deep Vibration Industry A	Real Estate	K70	K	0	0	0	0	0	1	0	0	Shenzhen Stock ExchangeAshare	0	0	1	1	23.88455582	0.65321964	2.883669376	2.43633008	1.883669496	0.430001259	0.028358085	0.048532795	0.069089659	0.434294671	0.179205939	2.117493391	0.373655438	-0.164173588	0.000801049	0.682907939	0.001799878			0.052419491	0.529083371	-0.386979461	0.182981551	0.750528932	0.264957309	7.641410351	1.044192076	0.044192113	1.257971883
6	000006	2022	Deep Vibration Industry A	Real Estate	K70	K	0	0	0	0	0	1	0	0	Shenzhen Stock ExchangeAshare	0	0		1	23.99659348	0.679175615	3.116970301	3.002316713	2.116970301	0.450088352	0.017921653	0.037324827	0.053806476	0.386319667	0.121098571	2.025056124	0.493473858	0.087710164	0.001135568	0.638040662	0.002050718			0.197904825	0.118555009	-0.190514758	0.150479585	0.759890914	0.388477147	7.135239601	1.034832716	0.034832753	1.273598194
7	000007	2000	Deep SoundA	Real Estate	K70	K	0	1	0	0	0	1	0	0	Shenzhen Stock ExchangeAshare	0	0			20.67395973	0.855057895	6.899306774		5.899306774	0.00897867				0.077336587	-3.424538136	0.691279411	0.539574802	-0.022913208	0.174141407	0.129516989	0.216034949	0.014852459					0.011810561	-0.003451518	-0.000787177	18.25244904			0.888968229
7	000007	2001	STDasheng	Real Estate	K70	K	1	1	0	0	0	1	0	0	Shenzhen Stock ExchangeAshare	0	0			20.82055092	0.829789877	5.875090599	6.309129238	4.875090599	0.079129465	0.012404527	0.034490518	0.078261755	0.335562259	0.037501544	0.777157605	0.335535139	0.028524954	0.151707783	0.35999468	0.163816079	0.011754218		5.514026642	0.157880053	-1.071334004	0.072391465	1.163491488	0.397267014	3.244405985	1.359735489	0.359735519	1.675886154
7	000007	2002	Deep SoundA	Real Estate	K70	K	0	1	0	0	0	1	0	0	Shenzhen Stock ExchangeAshare	0	0			20.86382484	0.77332449	4.411592484	5.02377224	3.411592484	0.096677534	0.007599816	0.042439602	0.038179744	0.642885566	0.037662946	0.748497844	0.450208038	0.021004345	0.021802125	0.223438382	0.393876642	0.017125566		-0.330851465	0.044224214	-0.327971518	0.104334161	1.157659888	0.582103491	5.062982559	1.390634298	0.390634358	2.333656549
7	000007	2003	Deep SoundA	Real Estate	K70	K	0	1	0	0	0	1	0	0	Shenzhen Stock ExchangeAshare	0	0	0	0	20.83452415	0.763461173	4.22763586	4.319003105	3.227635622	0.323217481	0.013995329	0.054665495	0.060445867	0.510771334	0.047460262	0.721390665	0.427651942	-0.009375968	0.151796281	0.191075608	0.428830713	0.016849414		0.471443921	-0.028874507	0.854212761	0.087422617	1.028824925	0.441468328	3.341473818	1.013381958	0.01338201	2.181614161
7	000007	2004	Deep SoundA	Real Estate	K70	K	0	1	0	0	0	1	0	0	Shenzhen Stock ExchangeAshare	0	0	0	0	20.77054977	0.909255624	11.01996517	6.025091171	10.01996517	0.216315612	-0.142546162	-0.122473732	-0.858853638	0.623072922	-1.137892723	0.584760845	0.246784255	0.026906971	0.133063346	0.298841625	0.409970671	0.010834719		-0.594376981	-0.061970912	-10.72509384	0.059757836	-0.049036838	-0.004838855	7.727371216	0.359860063	-0.640139937	0.787128568
7	000007	2005	Deep SoundA	Real Estate	K70	K	0	1	0	0	0	1	0	0	Shenzhen Stock ExchangeAshare	0	0	0	0	20.56577873	0.872990847	7.873447895	9.343459129	6.873447895	0.262234777	0.010819966	0.043036047	0.101095915	0.421151787	0.029360989	0.54139322	0.29550907	0.157862127	0.10965088	0.203554213	0.464643538	0.012414721		1.584008098	-0.18516615	-1.066675067	0.041013092	2.279045582	-0.559231639	2.436727524	1.14047122	0.140471175	6.119217396
7	000007	2006	Deep SoundA	Real Estate	K70	K	0	1	0	0	0	1	0	0	Shenzhen Stock ExchangeAshare	0	0	0	0	20.50744247	0.978745461	47.0487442	13.21461868	46.0487442	0.721635878	-0.120042093	-0.080136724	-1.586310506	0.590176642	-0.51431787	0.396121264	0.284673601	0.029828707	0.134744078	0.102938071	0.553024173	0.012858479		-0.447380841	-0.056667916	-10.68025684	0.058085006	-0.106671773	-0.00968474	4.159543037	0.157863423	-0.842136562	0.604795218
7	000007	2007	STDashengA	Real Estate	K70	K	1	1	0	0	0	1	0	1	Shenzhen Stock ExchangeAshare	0	0	0	0	20.41834641	1.011333942	-88.23085022	175.8792725	-89.23085022	1.231770873	0.011255088	0.068704717	1.979536653	0.724837542	0.046860661	0.432291865	0.401762009	0.118059039	0.003474375	0.029036904	0.235405505	0.013593803	0.967461288	-0.043533068	-0.085242048	-1.087145925	0.063874483	1.066826224	0.217337176	3.978156328	-0.487790972	-1.487790942	4.777628422	1.661319137
7	000007	2008	STDashengA	Real Estate	K70	K	1	1	0	0	0	1	0	1	Shenzhen Stock ExchangeAshare	0	0	0	0	20.23003578	1.122614741	-8.155630112	-16.19410706	-9.155630112	-2.674482822	-0.096461862	-0.023044981	1.562113762	0.781622887	-0.408876657	0.458498567	0.425259501	0.062580824	0.006666518	0.034348227	0.171268374	0.000254078	0.976875484	-0.142022058	-0.171643332	-8.486175537	0.049662091	-0.121945016	-0.003994588	3.840812445	8.961492538	7.961492538	0.239856824	-0.722993195
7	000007	2009	STZero SevenA	Real Estate	K70	K	1	1	0	0	0	1	0	1	Shenzhen Stock ExchangeAshare	0	0	0	0	19.71066093	1.149898887	-6.671164989	-7.530594349	-7.671164989	-1.29407227	0.041935001	0.122058563	-0.315795481	0.778161287	0.153180808	0.282349616	0.229535043	-0.050892256	0.017255679	0.056265563	0.273866773	0.000287229	0.961268127	-0.161511824	-0.405107081	-1.31412971	0.065204345	0.392023861	0.079041004	2.724990129	0.727268279	-0.272731751	2.680599213	1.42852819
7	000007	2010	STZero SevenA	Accommodation Industry	H61	H	1	1	0	0	0	1	0	1	Shenzhen Stock ExchangeAshare	0	0	0	0	19.62191391	1.098531008	-10.14908695	-7.977415562	-11.14908695	-5.503074646	0.062384278	0.147055119	-0.497665316	0.778808892	0.151440024	0.291014045	0.233015954	0.083827302	0.021158438	0.058876853	0.279623121	0.000212504	0.957775056	0.074869491	-0.084922746	0.062654443	0.068625569	0.408260405	0.099068046	2.319887638	0.601495564	-0.398504406	2.1237185	1.374715447
7	000007	2011	STZero SevenA	Accommodation Industry	H61	H	1	1	0	0	0	1	0	0	Shenzhen Stock ExchangeAshare	0	0	0	0	19.70830154	0.193420395	1.239803195	2.676949739	0.239803225	0	0.023920838	0.045001429	0.064034879	0.790609419	0.050263472	2.080537319	1.805181384	-0.046840489	0.009948469	0.053259466	0.244641766	0.000119567	0.961344957	0.153863564	0.090227656	-0.617028654	0.075562313	1.179518938	0.215392992	2.191945314	-8.924654961	-9.924654961	1.476053476	2.024190903
7	000007	2012	Zero Seven Shares	Accommodation Industry	H61	H	0	1	0	0	0	1	0	0	Shenzhen Stock ExchangeAshare	0	0	0	0	20.48713875	0.624158442	2.660695553	1.955649495	1.660695553	0	0.007696059	0.031190297	0.015050794	0.445771515	0.014179066	1.19072175	1.152711034	-0.315840721	0.073574126	0.023724675	0.107852399	0.000502946	0.981811583	0.891047597	1.178937435	-0.466545254	0.042343296	1.478268862	0.504787087	2.52564311	1.015318632	0.015318589	2.006370544	1.976758122
7	000007	2013	Zero Seven Shares	Accommodation Industry	H61	H	0	1	0	0	0	1	0	0	Shenzhen Stock ExchangeAshare	0	0	0	0	20.30397415	0.46275425	1.861345649	2.226311922	0.861345589	0	0.026023643	0.048040565	0.057936747	0.658406794	0.087850392	1.386185408	1.32679069	0.293319404	0.052366696	0.027485143	0.125219315	0.000512285	0.985078335	-0.314446449	-0.167369172	3.247539997	0.056844037	0.544414818	0.158626646	3.067489624	1.190201879	0.190201923	1.553205013	1.402564883
7	000007	2014	Zero Seven Shares	Accommodation Industry	H61	H	0	1	0	0	0	1	0	0	Shenzhen Stock ExchangeAshare	0	0	0	0	20.33896255	0.474294364	1.902205229	1.88191092	0.902205229	0.030177455	-0.049883027	-0.015162953	-0.093875416	0.519535422	-0.168515936	1.476462364	1.420717478	0.018502317	0.083608717	0.025527628	0.112947375	0.000431521	0.985654533	-0.075814262	0.035608977	-2.772786856	0.049102861	-0.307598919	-0.055647641	3.43731761	1.013363957	0.013363963	0.32088542	-0.297671169
7	000007	2015	Brand new	Accommodation Industry	H61	H	0	1	0	0	0	1	0	0	Shenzhen Stock ExchangeAshare	0	0	0	0	19.99005508	0.223847479	1.28840661	1.58906126	0.288406551	0	0.022800291	0.03205863	0.03623106	0.781342924	0.133778051	2.67823863	2.534749031	0.494130552	0.064595602	0.032119758	0.149912864	0.000522173	0.979754627	-0.500441551	-0.294541478	-1.396579504	0.081925899	0.531669736	0.131828398	4.854056358	1.041539907	0.041539919	1.220703483	1.240771055
7	000007	2016	Brand new	Accommodation Industry	H61	H	0	1	0	0	0	1	0	0	Shenzhen Stock ExchangeAshare	0	0	0	0	20.05844879	0.149962068	1.176418066	1.227961183	0.176418081	0.001031086	0.163999841	0.184240162	0.201385424	0.661915243	2.0989995	3.357610941	3.162950754	-0.046964247	0.004244191	0.029020866	0.134248585	0.000404056	0.869514823	-0.607317865	0.070786208	5.161246777	0.260810435	0.112354428	0.095772751	13.23629475	1.172719121	0.172719121	1.01582408	1.054537773
7	000007	2017	Brand new	Real Estate	K70	K	0	1	0	0	0	1	0	0	Shenzhen Stock ExchangeAshare	0	0	0	0	19.90834808	0.118028894	1.133823991	1.15632534	0.133823991	0.000726431	0.001661483	0.00034083	0.001921215	0.689533949	0.020054867	3.720542669	3.718245506	0.005121097		0.000269655	0.157741293	0.000735547	0.977862	0.020164831	-0.139379099	-0.990252852	0.054041721	1.175959945	0.563601613	11.16626644	0.892951667	-0.107048355	0.089521155	30.56549835
7	000007	2018	Brand new	Real Estate	K70	K	0	1	0	0	0	1	0	0	Shenzhen Stock ExchangeAshare	0	0	0	0	20.11576462	0.64343065	2.804503679	1.688837647	1.804503679	0.613520801	-0.397413522	-0.409697592	-0.671166956	0.693739772	-4.622583389	6.746340752	6.743850231	-0.012619874		0.000192728	0.122003473	0.000533266		0.070624292	0.230494753	-247.7755127	-0.091487229	0.019305009	0.024574015	12.83366394	0.497472882	-0.502527118	1.005576491	0.974012554
7	000007	2019	Brand new	Real Estate	K70	K	0	1	0	0	0	1	0	0	Shenzhen Stock ExchangeAshare	0	0	0	0	20.09533119	0.601261079	2.507906437	2.649436712	1.507906556	0.567395151	0.041225892	0.076435685	0.109225385	0.686609805	0.529001117	9.372211456	9.368977547	-0.059581742		0.000253155	0.112570733	0.00043555		-0.009966116	-0.020224661	-1.113297939	0.478610009	0.487692803	0.460959822	12.70068359	1.095648289	0.095648304	0.999418199	1.121869564
7	000007	2020	Brand new	Real Estate	K70	K	0	1	0	0	0	1	0	0	Shenzhen Stock ExchangeAshare	0	0		0	19.71374702	0.81393224	5.374385834	3.20052433	4.374385834	0.592839897	-0.274000853	-0.270497561	-0.876946449	0.721966565	-2.725319624	1.259791851	1.25259316	-0.009218222		0.003908981	0.126842424	0.000464196		0.074381083	-0.317222208	-6.535020828	0.062617853	-0.023282435	-0.013322467	8.071386337	0.31861183	-0.68138814	1.00036633	0.958794296
7	000007	2021	*STbrand new	Real Estate	K70	K	1	1	0	0	0	1	0	0	Shenzhen Stock ExchangeAshare	0	0		0	19.88397217	0.736008048	3.787994385	4.379471302	2.787994385	0.500970304	0.101326257	0.105226584	0.443755448	0.23040472	0.226232767	1.497989178	1.366894126	-0.112741485	0.030995544	0.061744396	0.108164877	0.000693701		2.950479507	0.185572326	-1.3279351	0.015380942	0.06546668	0.037074082	2.422291517	1.682083607	0.682083607	0.999991596	1.122498989
7	000007	2022	Brand new	Real Estate	K70	K	0	1	0	0	0	1	0	0	Shenzhen Stock ExchangeAshare	0	0		0	19.68533325	0.711224437	3.462897062	3.634288311	2.462897062	0.547210276	-0.016098632	-0.018097173	-0.05850707	0.199710146	-0.02865622	1.866686344	1.61265564	0.442786217	0.048102252	0.092017598	0.130916804	0.000251656		0.238228992	-0.180154592	-1.156842709	0.011345549	-0.494704872	-0.249509588	1.603826523	0.896812558	-0.103187434	1.404628158	-0.031423442
8	000008	2000	Yian Technology	Internet and related services	I64	I	0	1	0	0	0	1	0	0	Shenzhen Stock ExchangeAshare	0	0			19.4882431	0.572953045	2.341662884		1.341662884	0				0.44894892	0.173612922	0.746045291	0.701799095	0.031405505	0.34066081	0.025350977	0.209180638	0.044484291					-0.024915852	-0.200679913	-0.398331761	2.831221819			1.407541037	1.044450045
8	000008	2001	Yian Technology	Internet and related services	I64	I	0	1	0	0	0	1	0	1	Shenzhen Stock ExchangeAshare	0	0			18.4939003	1.321406722	-3.111323118	4.445960045	-4.11132288	0	-0.650846958	-0.784975231	-2.893639565	0.237729043	-5.314092159	0.216578752	0.190806597	-0.009705721	0.200227112	0.03405549	0.565535903	0.0775529		-0.762478113	-0.630033672	-8.270271301				4.409938335	-0.278446317	-1.278446317
8	000008	2002	STYian	Internet and related services	I64	I	1	1	0	0	0	1	0	1	Shenzhen Stock ExchangeAshare	0	0			18.07276917	1.462867856	-2.160443544	-2.64928627	-3.160443544	0	-0.120187975	-0.131446704	0.318412364	0.509463608	-1.59007442	0.029341917	0.0258827	0.002817513	0.007018361	0.005060377	0.788815439	0.108772926		-0.723951042	-0.343696207	-0.917401075				10.48458767	0.945163846	-0.054836147
8	000008	2003	*STYian	Internet and related services	I64	I	1	1	0	0	0	1	0	0	Shenzhen Stock ExchangeAshare	0	0	0	0	17.9174118	0.494502157	1.978247762	-61.65205765	0.978247762	0	0.015061964	0.019454911	-0.928601086	0.224878743	0.050314244	0.094467454	0.094467454	0.361787885	0.003226104	0	0.910045385	0.043240234		1.912833571	-0.143890128	-1.092169881	0.017982883	0.357272595	0.000388261	3.081521273	-0.934957206	-1.934957266	1.291156769
8	000008	2004	STYian	Internet and related services	I64	I	1	1	0	0	0	1	0	0	Shenzhen Stock ExchangeAshare	0	0	0	0	18.32414436	0.197631702	1.246310472	1.462607622	0.246310458	0	0.510239482	0.537882924	0.746280134	0.278731942	1.323166132	2.724793673	2.508581877	-0.101994164	0.280755579	0.042730287	0.461494386	0		0.486500651	0.501901746	38.09206009	0.076093376	0.054941922	0.044630442	3.113447666	2.383943558	1.383943558	1.007128954
8	000008	2005	GPolaroid	Internet and related services	I64	I	0	1	0	0	0	1	0	0	Shenzhen Stock ExchangeAshare	0	0	0	0	18.32239914	0.249367118	1.33220911	1.28779161	0.33220914	0	-0.061358158	-0.060541254	-0.079016522	0.240248293	-0.138775051	1.123197794	0.995340407	0.15997304	0.148666084	0.031883441	0.705194354	0		0.3753829	-0.001744029	-1.144251585	0.015945671	-0.1171152	-0.01925269	2.259747267	0.933890045	-0.066109963	1.005682707
8	000008	2006	Polaroid	Internet and related services	I64	I	0	1	0	0	0	1	0	0	Shenzhen Stock ExchangeAshare	0	0	0	0	18.1572113	0.069083974	1.074210763	1.19998157	0.074210748	0	-0.020970695	-0.021878468	-0.02516445	0.195664659	-0.169562861	7.199832916	7.199832916	0.0720452	0.09080378	0	0.502606928	0		-0.741802871	-0.152266145	-0.684520781				7.419386387	1.051338196	0.051338211
8	000008	2007	*STBaotou	Internet and related services	I64	I	1	1	0	0	0	1	0	0	Shenzhen Stock ExchangeAshare	0	0	0	0	18.18606377	0.074289978	1.080251932	1.077266455	0.080251887	0	0.021577446	0.028894981	0.023244658	0.149434686	0.169826254	7.102026939	7.102026939	0.093638621	0	0	0.078675911	0	1	-0.043524422	0.029274045	-1.957961321	0.082273856	0.355454564	0.266285539	7.984084606	1.023517966	0.023517992	0.982538223
8	000008	2008	STPolaroid	Internet and related services	I64	I	1	1	0	0	0	1	0	0	Shenzhen Stock ExchangeAshare	0	0	0	0	18.18387413	0.062781475	1.066987038	1.073585749	0.066987015	0	0.009468714	0.008189261	0.010165476	0.208397985	0.065434143	8.733626366	8.733626366	0.008924724	0	0	0.071920916	0	1	0.154081389	-0.002187477	-0.555331886	0.035311349	0.440005451	0.184642315	6.902996063	1.010217428	0.010217409	0.705183148
8	000008	2009	STPolaroid	Internet and related services	I64	I	1	1	0	0	0	1	0	0	Shenzhen Stock ExchangeAshare	0	0	0	0	18.19010925	0.076588698	1.082941055	1.074929714	0.082941048	0	0.003960131	0.003736867	0.004256863	0.250279933	0.031061625	7.460294724	7.460294724	0.046620965	3.14402E-05	0	0.021781266	0	1	-0.11716605	0.006254298	-0.580918193	0.031834479	0.816684306	0.203142598	7.86803627	0.991430044	-0.008569973	0.751932144
8	000008	2010	STPolaroid	Wholesale Industry	F51	F	1	1	0	0	0	1	0	0	Shenzhen Stock ExchangeAshare	0	0	0	0	18.17135048	0.045319322	1.047470689	1.065076828	0.047470663	0	0.011299697	0.000732474	0.012035046	0.247285023	0.085174568	12.77987576	12.73610973	-0.005403017	0.010989491	0.001983457	0.022642858	0	1	0.0341148	-0.018584486	1.835662484	0.050354876	0.470879197	0.203514367	7.467075348	1.014649034	0.014649078	0.05163011
8	000008	2011	STPolaroid	Wholesale Industry	F51	F	1	1	0	0	0	1	0	0	Shenzhen Stock ExchangeAshare	0	0	0	0	18.16238403	0.043705493	1.045702934	1.04659009	0.045702964	0	-0.006953096	-0.017419949	-0.007277041	0.211981133	-0.038585074	13.61737251	13.53216648	-0.013336565	0.026537638	0.003723985	0.019598275	0.000731585	0.999268413	0.339574277	-0.008926011	-1.606842756	0.019038195	-0.493408293	0	5.524459362	0.992749333	-0.007250659	2.505351543	-0.191026777
8	000008	2012	STPolaroid	Accommodation Industry	H61	H	1	1	0	0	0	1	0	0	Shenzhen Stock ExchangeAshare	0	0	0	0	20.23522758	0.118930757	1.134984612	1.124256492	0.134984568	0	0.113242492	0.149023131	0.127313599	0.490880221	0.118043132	2.200576782	2.054010391	0.141188264	0.019484939	0.01743125	0.594685912	0.002882115	0.997117877	22.70964432	6.947393417	-73.53479767	0.099909782	0.6732288	0.204582006	1.851780415	7.322225571	6.322225571	1.046742201	1.952770352
8	000008	2013	Polaroid	Accommodation Industry	H61	H	0	1	0	0	0	1	0	0	Shenzhen Stock ExchangeAshare	0	0	0	0	20.25586128	0.100604817	1.111858249	1.123183131	0.111858308	0	0.036692899	0.048876423	0.041212846	0.451980919	0.074751481	3.312002897	3.158409595	0.106570445	0.00721017	0.015452226	0.53679353	0.002115136	0.99788487	-0.081550971	0.020846702	-0.418386966	0.093005367	0.940049529	0.24445118	2.05823493	1.042079926	0.042079959	1.006421685	2.440100431
8	000008	2014	Polaroid	Accommodation Industry	H61	H	0	1	0	0	0	1	0	0	Shenzhen Stock ExchangeAshare	0	0	0	0	20.32878304	0.112276159	1.126476407	1.119386077	0.126476452	0.001162378	0.011942305	0.029974163	0.013368049	0.447390229	0.025282796	3.130227566	3.014315128	0.101921655	0.008783474	0.012894478	0.455509275	0.001343008	0.998656988	0.008977212	0.075646549	-0.658738971	0.102064721	1.660967231	0.58855617	2.194235325	1.061688066	0.061688017	1.032688737	3.155028343
8	000008	2015	China High-speed Railway	Railway, shipbuilding, aerospace and other transportation equipment manufacturing	C37	C37	0	1	0	0	1	1	0	0	Shenzhen Stock ExchangeAshare	0	0	0	0	22.00123787	0.189809248	1.234277248	1.215881586	0.234277219	0.016817393	0.089088485	0.112283051	0.108321048	0.474828005	0.146639377	2.617470503	2.128323555	-0.020188136	0.206998646	0.086065821	0.119261496	0.016185565	0.636214018	3.215999126	4.325230598	23.45265388	0.055323198	0.307066828	0.186090231	2.771539688	4.860129356	3.860129118	1.025814652	1.251276255
8	000008	2016	China High-speed Railway	Railway, shipbuilding, aerospace and other transportation equipment manufacturing	C37	C37	0	1	0	0	1	1	0	0	Shenzhen Stock ExchangeAshare	0	0	1	1	22.82650375	0.246583089	1.327286363	1.297499895	0.327286363	0.00861179	0.090059608	0.109348446	0.116852336	0.527715862	0.282803744	2.245238304	1.948583364	-0.006850839	0.203376502	0.071208611	0.02231643	0.020566178	0.62867099	0.448568553	1.282487392	1.793660045	0.075838417	0.221313506	0.174715355	4.367072582	2.122542858	1.122542739	1.00204289	1.096238017
8	000008	2017	China High-speed Railway	Railway, shipbuilding, aerospace and other transportation equipment manufacturing	C37	C37	0	1	0	0	1	1	0	0	Shenzhen Stock ExchangeAshare	0	0	1	1	23.09148026	0.326948792	1.48577106	1.412546635	0.48577103	0.008578105	0.094283417	0.110164054	0.133179724	0.488963753	0.381654143	1.890284777	1.686087251	-0.004959492	0.233440995	0.065572985	0.022952413	0.018698197	0.650706887	0.242496848	0.303400815	0.676795602	0.069916166	0.159916729	0.127056241	4.581135273	1.164369226	0.164369255	1.019978046	1.054743648
8	000008	2018	China High-speed Railway	Railway, shipbuilding, aerospace and other transportation equipment manufacturing	C37	C37	0	1	0	0	1	1	0	0	Shenzhen Stock ExchangeAshare	0	0	1	1	23.07143211	0.292509675	1.413446903	1.449069262	0.413446873	0.037708163	0.032338127	0.046609141	0.046860188	0.489183724	0.133295462	2.032443523	1.782461286	-0.056425452	0.294764489	0.066191815	0.029412264	0.022350401	0.634070516	0.100375772	-0.019848675	-0.615685821	0.04767238	0.281052649	0.21415621	4.080611229	1.030304313	0.03030435	1.132641435	1.139260411
8	000008	2019	China High-speed Railway	Railway, shipbuilding, aerospace and other transportation equipment manufacturing	C37	C37	0	1	0	0	1	1	0	0	Shenzhen Stock ExchangeAshare	0	0	1	1	23.21187782	0.370961577	1.589727998	1.502597213	0.589727998	0.046033386	0.040639557	0.056981351	0.061064884	0.486366719	0.142048553	1.613198042	1.404756546	0.000441634	0.300334185	0.070996754	0.036848783	0.02332256	0.672553837	0.255464703	0.150785714	0.337907135	0.037413806	0.220383883	0.163271159	3.74037528	1.023177862	0.023177823	1.173190475	1.146667004
8	000008	2020	China High-speed Railway	Railway, shipbuilding, aerospace and other transportation equipment manufacturing	C37	C37	0	1	0	0	1	1	0	0	Shenzhen Stock ExchangeAshare	0	0	1	1	23.27491951	0.480167091	1.923695087	1.746068835	0.923695028	0.190982625	-0.07172244	-0.059458196	-0.125232324	0.379025698	-0.465169221	1.347236633	1.110977888	0.0405384	0.232047036	0.08445105	0.03511858	0.026098091	0.738148868	-0.404523581	0.065072417	-2.950018406	0.021285582	-0.047037974	-0.027954835	6.690055847	0.880168319	-0.119831666	0.852178693	0.851898253
8	000008	2021	China High-speed Railway	Railway, shipbuilding, aerospace and other transportation equipment manufacturing	C37	C37	0	1	0	0	1	1	0	0	Shenzhen Stock ExchangeAshare	0	0	1	1	23.2393055	0.568953931	2.319937468	2.099825859	1.319937468	0.219993263	-0.109393559	-0.092200391	-0.229707435	0.334711492	-0.622531116	1.103127956	0.901542723	0.037059065	0.225271642	0.090185493	0.033334222	0.024852844	0.737686753	0.155036449	-0.034987736	0.545773268	0.018136898	-0.029658763	-0.018007778	5.589421749	0.800189376	-0.199810639	0.858009517	0.882085264
8	000008	2022	China High-speed Railway	Railway, shipbuilding, aerospace and other transportation equipment manufacturing	C37	C37	0	1	0	0	1	1	0	0	Shenzhen Stock ExchangeAshare	0	0	1	1	23.14346313	0.601696134	2.510645866	2.406976938	1.510645866	0.163948908	-0.071718	-0.060916841	-0.17262359	0.353789598	-0.477881193	0.858904839	0.679781854	0.05097061	0.207041219	0.093786851	0.038738817	0.022817181	0.740561843	-0.199499175	-0.091392562	-0.385501772	-0.020077094	0.039678477	0.055560656	6.344266415	0.839589715	-0.16041027	0.802201152	0.828227997
9	000009	2000	Shenzhen BaoanA	comprehensive	S90	S	0	0	0	0	0	1	0	0	Shenzhen Stock ExchangeAshare	0	0			22.26318741	0.700562835	3.339598417		2.339598417	0.085733712				0.33632201	0.083157718	1.151489139	0.321733356	0.03026822	0.11641895	0.557997167	0.081910655	0.00867734					0.036139056	0.384902835	0.11431995	7.316375256			2.592897892
9	000009	2001	Shenzhen BaoanA	comprehensive	S90	S	0	0	0	0	0	1	0	0	Shenzhen Stock ExchangeAshare	0	0			22.12104607	0.678623319	3.11161375	3.22967577	2.11161375	0.030551931	0.013168551	0.050172158	0.042530153	0.321023047	0.067519322	1.117293	0.273125201	0.059527736	0.087336458	0.564322114	0.107870802	0.051759109		0.332403988	-0.132502586	0.081835993	0.044887163	0.547694981	0.176156625	4.763522625	0.931058049	-0.068941921	3.138841867	1.179025292
9	000009	2002	Shenzhen BaoanA	comprehensive	S90	S	0	0	0	0	0	1	0	0	Shenzhen Stock ExchangeAshare	0	0			22.13679504	0.691097736	3.237269878	3.173692942	2.237269878	0.307534844	0.008484594	0.027344754	0.026927495	0.28909272	0.033972785	1.437968612	0.375003517	0.024189709	0.028446143	0.588786244	0.111832604	0.013231312		0.199117109	0.015874347	-0.396656454	0.039488811	1.467286587	0.573970735	4.035586357	0.976442695	-0.023557281	2.670926332	1.317673683
9	000009	2003	Shenzhen BaoanA	comprehensive	S90	S	0	0	0	0	0	1	0	0	Shenzhen Stock ExchangeAshare	0	0	1	1	22.17281914	0.692498565	3.25201726	3.24475956	2.25201726	0.32089138	0.008993193	0.024118554	0.029180748	0.380625844	0.029328447	1.497898579	0.361657828	0.015642505	0.113251016	0.621749163	0.105780795	0.015698118		0.260156333	0.036680769	0.087883428	0.04460619	2.579284906	0.919542253	3.319917202	1.031979561	0.031979539	2.356613159	1.400867939
9	000009	2004	Shenzhen BaoanA	comprehensive	S90	S	0	0	0	0	0	1	0	0	Shenzhen Stock ExchangeAshare	0	0	1	1	22.32666016	0.663205087	2.969165802	3.093364477	1.969165921	0.223532587	0.011861284	0.033217974	0.036691274	0.309724152	0.035459332	1.321725726	0.441601485	0.029304389	0.076641008	0.498367876	0.17385608	0.022151619		0.202868581	0.166305929	0.454319	0.0404795	1.098942637	0.403702974	3.219004154	1.277411699	0.277411669	2.241219997	1.299032569
9	000009	2005	Shenzhen BaoanA	comprehensive	S90	S	0	0	0	0	0	1	0	0	Shenzhen Stock ExchangeAshare	0	0	1	0	22.31007576	0.649825096	2.855715752	2.911806345	1.855715752	0.229958579	0.023128022	0.048927423	0.067344315	0.317749202	0.055477109	1.33859551	0.518903434	0.103861541	0.073682591	0.446938634	0.174819499	0.03139684		0.330943644	-0.01644866	1.08229816	0.059001006	0.830015242	0.348807275	2.378805399	1.022625208	0.02262524	1.576513767	1.148384809
9	000009	2006	SShenzhen BaoanA	comprehensive	S90	S	0	0	0	0	0	1	0	0	Shenzhen Stock ExchangeAshare	0	0	1	1	22.43001556	0.646418869	2.82820487	2.841070175	1.828204989	0.256274253	0.030136503	0.068538994	0.085619919	0.288777202	0.062895574	1.439042449	0.577464104	0.049845196	0.106029473	0.451967865	0.153492361	0.024072483		0.21243082	0.127430007	0.374558568	0.057182383	0.595460236	0.221729398	2.212032795	1.138396859	0.138396874	1.55841291	1.252424836
9	000009	2007	SShenzhen BaoanA	comprehensive	S90	S	0	0	0	0	0	1	0	0	Shenzhen Stock ExchangeAshare	0	0	1	1	22.48787689	0.59128058	2.446666241	2.618159771	1.44666636	0.330314964	0.05842327	0.088388413	0.152961463	0.312560886	0.170163095	1.778274655	0.839575529	-0.016759859	0.026511112	0.365796149	0.143562749	0.025833793	0.972629189	-0.217907637	0.059567433	1.115939975	0.060159307	0.301126719	0.148250565	2.996829987	1.224798799	0.224798754	1.288609505	1.13780427
9	000009	2008	China Baoan	comprehensive	S90	S	0	0	0	0	0	1	0	0	Shenzhen Stock ExchangeAshare	0	0	1	1	22.52889442	0.589998901	2.439017773	2.442757607	1.439017653	0.291650653	0.045549423	0.072531208	0.111266196	0.367818832	0.093887553	1.675551176	0.765160441	0.068723522	0.04984346	0.383445621	0.147308171	0.028411606	0.969187498	0.484345526	0.041869745	-0.181011841	0.073263265	0.583988547	0.251613349	2.103490353	1.045137048	0.045136992	1.191703081	1.145796657
9	000009	2009	China Baoan	comprehensive	S90	S	0	0	0	0	0	1	0	0	Shenzhen Stock ExchangeAshare	0	0	0	0	22.73843765	0.602092087	2.513144493	2.479400396	1.513144493	0.3609851	0.060150221	0.092475109	0.149136484	0.341742575	0.124975756	1.804838538	1.053283334	0.084678367	0.041671429	0.283569664	0.120551981	0.03881076	0.958872616	0.130402133	0.233114555	0.504702806	0.084898174	0.543744624	0.199571773	2.294620991	1.196743131	0.196743086	1.230580568	1.122462749
9	000009	2010	China Baoan	comprehensive	S90	S	0	0	0	0	0	1	0	0	Shenzhen Stock ExchangeAshare	0	0	0	0	23.02831268	0.629529953	2.699273825	2.616332769	1.699273705	0.427554727	0.050391134	0.076045841	0.131839976	0.383762151	0.137278408	2.040105581	0.858640552	-0.058490664	0.03539522	0.416855037	0.085806355	0.017481646	0.978579462	-0.016092367	0.33626166	0.080763847	0.078169324	0.451009005	0.207952678	3.116363764	1.244119287	0.244119287	1.195287704	1.150738955
9	000009	2011	China Baoan	comprehensive	S90	S	0	0	0	0	0	1	0	0	Shenzhen Stock ExchangeAshare	0	0	0	0	23.1901474	0.650402129	2.860429049	2.784031391	1.860429168	0.412272573	0.034885887	0.059481408	0.097123399	0.365848482	0.093582161	1.837169886	0.663870692	-0.070268795	0.043602362	0.475385636	0.083846159	0.015580911	0.974893093	0.263766646	0.175665185	-0.138495192	0.081588581	0.638023973	0.268186063	2.899111509	1.109428763	0.109428704	1.247763157	1.161499858
9	000009	2012	China Baoan	comprehensive	S90	S	0	0	0	0	0	1	0	0	Shenzhen Stock ExchangeAshare	0	0	0	0	23.30130768	0.643669069	2.806379795	2.831646919	1.806379795	0.281815559	0.024626488	0.053466156	0.069733515	0.354128331	0.076355875	1.45044744	0.612085521	0.026627969	0.044532984	0.422404289	0.088944778	0.030858394	0.960169852	-0.010003123	0.117575437	-0.192238361	0.061012942	0.595938206	0.254201084	3.272713184	1.13909936	0.13909933	1.619191527	1.200493813
9	000009	2013	China Baoan	comprehensive	S90	S	0	0	0	0	0	1	0	0	Shenzhen Stock ExchangeAshare	0	0	0	0	23.33420372	0.62879777	2.693949223	2.748091698	1.693949223	0.20829466	0.03316649	0.053577062	0.091144554	0.357835948	0.106894985	1.301668406	0.517527997	0.005908069	0.058552742	0.416485101	0.116107397	0.034644049	0.955596089	0.032409161	0.033441681	0.44532901	0.074428931	0.613276184	0.119211413	3.275986195	1.076571822	0.0765718	1.422823668	1.209483862
9	000009	2014	China Baoan	comprehensive	S90	S	0	0	0	0	0	1	0	0	Shenzhen Stock ExchangeAshare	0	0	0	0	23.41284561	0.628934145	2.694939613	2.69446373	1.694939613	0.362764567	0.033351708	0.054661095	0.089864969	0.321071088	0.109602496	1.649756432	0.65174526	0.03223218	0.052519601	0.416863561	0.112364858	0.036186602	0.946429729	0.037653908	0.081818283	0.06393633	0.05314897	0.389392108	0.197005227	3.41541791	1.081420779	0.081420749	1.316051722	1.237171412
9	000009	2015	China Baoan	comprehensive	S90	S	0	0	0	0	0	1	0	0	Shenzhen Stock ExchangeAshare	0	0	0	0	23.61994743	0.638202131	2.76397419	2.732585907	1.76397419	0.336136878	0.05882553	0.087297209	0.160745814	0.33447209	0.198525921	1.520796061	0.767047286	0.000694846	0.055052787	0.342964202	0.124349706	0.029980188	0.954301834	0.128465146	0.23010686	1.044018984	0.075248897	0.310457915	0.218336761	3.723047256	1.19938302	0.19938302	1.201621056	1.150049329
9	000009	2016	China Baoan	comprehensive	S90	S	0	0	0	0	0	1	0	0	Shenzhen Stock ExchangeAshare	0	0	0	0	23.79701996	0.623791039	2.658097506	2.705337286	1.658097386	0.301696599	0.021112997	0.045720384	0.057117775	0.306633919	0.065423973	1.413740396	0.632768691	-0.000562443	0.066096582	0.360225469	0.138208136	0.043841135	0.937027872	0.317838907	0.193717867	-0.565707862	0.03636222	0.432886541	0.225660861	3.372390985	1.241265774	0.241265774	1.676838279	1.324118853
9	000009	2017	China Baoan	comprehensive	S90	S	0	0	0	0	0	1	0	0	Shenzhen Stock ExchangeAshare	0	0	0	0	24.02314949	0.633120537	2.72569108	2.695279598	1.725690961	0.378924012	0.013266224	0.034178469	0.035756186	0.337150931	0.046023622	1.641649842	0.826643288	0.014419583	0.076160498	0.333569229	0.137033135	0.03945801	0.938598633	0.095412619	0.253737122	-0.229413107	0.025548643	0.47605148	0.148170918	3.859816551	1.222646117	0.222646087	2.194611788	1.520336986
9	000009	2018	China Baoan	comprehensive	S90	S	0	0	0	0	0	1	0	0	Shenzhen Stock ExchangeAshare	0	0	0	0	24.11944389	0.649895608	2.856290817	2.792606592	1.856290817	0.3849971	0.023352496	0.051948402	0.065214336	0.369968265	0.056768201	1.566059589	0.822523713	0.091218092	0.095646054	0.320261121	0.140172064	0.036750238	0.946326137	0.668047071	0.101084113	1.057465911	0.067077607	0.762764096	0.357349306	2.547879457	1.050738573	0.050738629	1.429597735	1.33833921
9	000009	2019	China Baoan	comprehensive	S90	S	0	0	0	0	0	1	0	0	Shenzhen Stock ExchangeAshare	0	0	1	1	24.13143158	0.645559132	2.821344852	2.838605642	1.821344972	0.40185228	0.023705	0.054982506	0.067289144	0.351089031	0.059575927	1.600158811	0.856967568	0.044281237	0.063975699	0.302802742	0.1543639	0.036356229	0.948277354	0.019903474	0.012060532	0.070347354	0.069709368	0.718736351	0.388591886	2.528286457	1.024596214	0.024596157	1.418129086	1.333933115
9	000009	2020	China Baoan	comprehensive	S90	S	0	0	0	0	0	1	0	0	Shenzhen Stock ExchangeAshare	0	0		0	24.18451118	0.58421731	2.405102491	2.591173172	1.405102491	0.347586453	0.034407932	0.062285572	0.089156911	0.341093212	0.10079325	1.832009673	1.093408942	0.02056534	0.062030818	0.26789099	0.144388258	0.03393054	0.951595366	-0.113390855	0.054512434	0.500005424	0.051013801	0.382280678	0.249622732	3.007085562	1.237013102	0.237013102	1.358340263	1.291426182
9	000009	2021	China Baoan	comprehensive	S90	S	0	0	0	0	0	1	0	0	Shenzhen Stock ExchangeAshare	0	0		0	24.33616066	0.577623785	2.367557526	2.384762764	1.367557526	0.276597619	0.05104107	0.074859485	0.121720843	0.287401468	0.100215562	1.547885895	0.890547395	-0.007533008	0.090820715	0.273535311	0.132939011	0.031086778	0.956221342	0.656944156	0.163751841	0.647447586	0.032070063	0.26159209	0.185007304	2.112021208	1.18220675	0.18220678	1.195310593	1.229372025
9	000009	2022	China Baoan	comprehensive	S90	S	0	0	0	0	0	1	0	0	Shenzhen Stock ExchangeAshare	0	0		0	24.68013382	0.639675796	2.77527833	2.59022975	1.775278449	0.329479843	0.055233493	0.074351877	0.143067434	0.199409142	0.077128462	1.446187735	0.942131817	0.005554748	0.121861175	0.233186305	0.150555566	0.026975943	0.964225829	0.822933793	0.410542309	0.402976483	0.0174485	0.194794208	0.139858589	1.634231329	1.203317165	0.203317106	1.157868624	1.22627151
10	000010	2000	STShenzhen Huaxin	Retail	F52	F	1	1	0	0	0	1	0	0	Shenzhen Stock ExchangeAshare	0	0			19.67852211	0.525424898	2.10714817		1.107148051	-0.011817053				0.091901377	0.040171783	1.39228189	1.061305285	-0.080238439	0.357788533	0.175737813	0.132459477	0.047739696					0.004195337	0.094814211	0.092121586	0.659649849			1.397770882
10	000010	2001	Shenzhen Huaxin	Retail	F52	F	0	1	0	0	0	1	0	0	Shenzhen Stock ExchangeAshare	0	0			19.49988556	0.436981797	1.776141524	1.942285657	0.776141465	0.117694743	0.009395336	0.036516353	0.018248426	0.101138011	0.018333295	1.848304868	1.341855168	0.095835246	0.345210463	0.183273122	0.075720757	0.024133828		-0.689597607	-0.163589448	-0.858340919	0.004797449	0.207805932	0.20587635	1.777493119	0.992286325	-0.007713675	3.086478233	1.202954173
10	000010	2002	Shenzhen Huaxin	Retail	F52	F	0	1	0	0	0	1	0	0	Shenzhen Stock ExchangeAshare	0	0			20.29239655	0.522747159	2.09532547	1.9842062	1.095325351	0.232275262	0.069576189	0.097214445	0.138053507	0.284659445	0.159384593	1.752946258	1.401957273	0.087360948	0.171893641	0.132798135	0.15658401	0.043251492		0.244954035	1.208936214	9.823285103	0.038901392	0.199402601	0.183018923	3.153826475	1.872445822	0.872445822	1.141516447	1.131584644
10	000010	2003	Shenzhen Huaxin	Retail	F52	F	0	1	0	0	0	1	0	0	Shenzhen Stock ExchangeAshare	0	0	0	0	20.58029747	0.602120876	2.513326168	2.315392733	1.513326049	0.170070946	0.04970675	0.06725014	0.115090646	0.365549356	0.162583232	1.470650673	1.276024461	-0.158171743	0.397067696	0.101319775	0.112687871	0.031322896		0.125066608	0.333623618	0.147645205	0.032991912	0.174471423	0.140209615	3.738460779	1.111823678	0.111823671	1.163242817	1.267728209
10	000010	2004	Shenzhen Huaxin	Retail	F52	F	0	1	0	0	0	1	0	0	Shenzhen Stock ExchangeAshare	0	0	0	0	20.5749321	0.598615229	2.491375208	2.502331734	1.491375208	0.234551087	0.011895399	0.032565035	0.029766236	0.365448147	0.041854765	1.444482446	1.172677279	0.266685426	0.32225877	0.129276484	0.101792999	0.030201402		0.05965253	-0.005350795	-0.727207363	0.033237286	0.469920516	0.408242494	3.509128809	1.003412843	0.003412825	1.620004773	1.37636292
10	000010	2005	Shenzhen Huaxin	Retail	F52	F	0	1	0	0	0	1	0	0	Shenzhen Stock ExchangeAshare	0	0	0	0	19.68325806	0.791248679	4.790388584	2.895413637	3.790388346	0.414802998	-0.136005968	-0.145358399	-0.393793553	0.268215567	-0.451389968	0.851684093	0.665786266	0.034134272	0.316915303	0.119584389	0.125860721	0.027640251		-0.254607648	-0.590030968	-9.038813591	0.038413115	-0.072531916	-0.009066316	1.930036068	0.213215843	-0.786784172	0.8943699	0.943140447
10	000010	2006	S*STHuaxin	Retail	F52	F	1	1	0	0	0	1	0	0	Shenzhen Stock ExchangeAshare	0	0	0	0	19.31275749	0.645748615	2.82285428	3.728888035	1.8228544	0.203571156	0.038625564	0.073175512	0.144030407	0.447669446	0.116981484	1.278734446	0.938230336	-0.06571959	0.155997813	0.189047977	0.157788321	0.01260004		-0.461383253	-0.309610963	-1.139587045	0.042149376	0.292125583	0.189233884	2.473884821	1.171591282	0.171591312	1.535983443	1.145349383
10	000010	2007	SSTHuaxin	Retail	F52	F	1	1	0	0	0	1	0	0	Shenzhen Stock ExchangeAshare	0	0	0	0	19.47132683	0.532468617	2.138893843	2.407476664	1.138893843	0.246585235	-0.090821452	-0.077330738	-0.218650535	0.36377129	-0.185424849	1.147318482	0.861469924	0.07997895	0.231689826	0.108465284	0.135973811	0.010906294	0.974380195	0.315819293	0.171832129	-3.085677147	0.033788897	-0.205934003	-0.130113348	2.203173161	1.54655242	0.54655242	0.962245166	0.83663702
10	000010	2008	SSTHuaxin	Retail	F52	F	1	1	0	0	0	1	0	0	Shenzhen Stock ExchangeAshare	0	0	0	0	19.12430573	0.646313548	2.827363253	2.378757	1.827363253	0.06857758	0.075179115	0.091329165	0.178832859	0.38868314	0.152607337	1.226482868	0.772314072	-0.03120501	0.345796496	0.281708568	0.166448087	0.030075533	0.96992445	-0.07376603	-0.293209314	-1.762303948	0.031338673	0.174529925	0.150106072	1.681197524	0.534685552	-0.465314448	1.032468915	1.163348317
10	000010	2009	SSTHuaxin	Retail	F52	F	1	1	0	0	0	1	0	0	Shenzhen Stock ExchangeAshare	0	0	0	0	19.26162338	0.638654292	2.767432928	2.795024872	1.767432809	0.074022457	0.044383414	0.066258535	0.124052741	0.330147296	0.065578416	1.29740119	0.793556154	0.049386099	0.275494605	0.307228774	0.144614354	0.025404699	0.974595308	0.221573114	0.14719224	-0.475065678	0.031084457	0.342772812	0.276857257	1.578830361	1.172035336	0.172035366	1.079555869	1.289827466
10	000010	2010	SSTHuaxin	Special equipment manufacturing industry	C35	C35	1	1	0	0	1	1	0	0	Shenzhen Stock ExchangeAshare	0	0	0	0	19.17304611	0.597420275	2.48397994	2.624325991	1.48397994	0.042213373	0.017261172	0.025076831	0.045298938	0.355489165	0.025235556	1.343247771	0.785003245	-0.032843608	0.301127762	0.323601514	0.143701851	0.026962079	0.973037899	0.034152016	-0.084767357	-0.602042854	0.014287724	0.459912568	0.18768388	1.397277236	1.019672036	0.019672012	1.180123448	1.867905498
10	000010	2011	SSTHuaxin	Special equipment manufacturing industry	C35	C35	1	1	0	0	1	1	0	0	Shenzhen Stock ExchangeAshare	0	0	0	0	19.28886414	0.606440187	2.540909767	2.513769627	1.540909886	0.008459455	0.037182026	0.057610039	0.093467049	0.356517524	0.045499109	1.250064254	0.770329058	0.027350526	0.348607361	0.289319903	0.164117396	0.031915549	0.968084455	0.211964831	0.122791171	1.185143948	0.026029298	0.414206803	0.275968164	1.29446876	1.097634673	0.097634673	1.121819019	1.284606457
10	000010	2012	SSTHuaxin	Special equipment manufacturing industry	C35	C35	1	1	0	0	1	1	0	0	Shenzhen Stock ExchangeAshare	0	0	0	0	19.29523087	0.602238774	2.514071226	2.527376413	1.514071107	0.000435017	0.015033904	0.030269485	0.037996333	0.342844188	0.019096665	1.289939165	0.787516594	-0.009184537	0.387701631	0.302491397	0.149445325	0.029518485	0.970481515	0.022328947	0.006387762	-0.570913076	0.017942881	0.648414969	0.309889853	1.274284124	1.017131329	0.017131355	1.389477968	1.910973787
10	000010	2013	Shenzhen Huaxin	Special equipment manufacturing industry	C35	C35	0	1	0	0	1	1	0	0	Shenzhen Stock ExchangeAshare	0	0	0	0	20.75067711	0.358151644	1.558000445	1.678766131	0.558000386	0.003372627	0.006012704	0.009600027	0.010093924	0.30656448	0.010515793	2.62331152	1.847457886	0.004124594	0.161182135	0.276188105	0.042489622	0.00765492	0.992345095	0.925852954	3.286388874	0.060492598	0.03170858	1.208611965	0.59917742	2.836185932	6.916741848	5.916741848	0.639962912	2.042015553
10	000010	2014	Shenzhen Huaxin	Special equipment manufacturing industry	C35	C35	0	1	0	0	1	1	0	0	Shenzhen Stock ExchangeAshare	0	0	0	0	20.50538063	0.314128429	1.457998872	1.512461782	0.457998902	0.090787493	-0.082224905	-0.091643028	-0.124362022	0.17794475	-0.327044964	3.522901297	2.828076124	-0.15007031	0.094298527	0.170678362	0.059822582	0.006325078	0.993674934	-0.364487916	-0.217526212	-20.76465225	0.018204669	-0.055522341	0.002547016	3.49205184	0.836142242	-0.163857743	1.111702204	0.916623414
10	000010	2015	Shenzhen Huaxin	Civil Engineering and Construction	E48	E	0	1	0	0	0	1	0	0	Shenzhen Stock ExchangeAshare	0	0	0	0	22.36462593	0.579576671	2.378555059	2.192004681	1.378555179	0.254189044	0.006695528	0.026509676	0.01467663	0.209134877	0.020863313	1.52897954	0.890710235	-0.075167045	0.077113464	0.278468609	0.011084585	0.002370076	0.840075314	3.157102346	5.418881416	-1.265195727	0.053548254	1.113887668	0.566010356	5.391993523	3.93462491	2.93462491	1.718299747	1.115867138
10	000010	2016	Beautiful ecology	Civil Engineering and Construction	E48	E	0	1	0	0	0	1	0	0	Shenzhen Stock ExchangeAshare	0	0	0	0	22.3029213	0.544720948	2.196455002	2.286688089	1.196455002	0.175779134	0.007775031	0.03216359	0.017779071	0.275515467	0.036957011	1.395223022	0.56679678	-0.016691735	0.081223115	0.370824248	0.01437386	0.002487452	0.853625357	0.100430526	-0.05983812	0.949288726	0.037093211	0.568729222	0.433359057	4.606693745	1.018107295	0.01810728	2.344068766	1.103837609
10	000010	2017	Beautiful ecology	Civil Engineering and Construction	E48	E	0	1	0	0	0	1	0	0	Shenzhen Stock ExchangeAshare	0	0	0	0	21.85632896	0.620116115	2.632383108	2.348178148	1.632383227	0.076827839	-0.263872325	-0.250621498	-0.61961925	0.050673433	-1.385441184	1.542609215	0.509507835	0.181685954	0.092288308	0.607981801	0.020222645	0.003766826		-0.280622154	-0.360195965	-27.96797371	-0.000291946	0.000210178	0.002592343	4.09712553	0.533851147	-0.466148853	0.947321057	0.980391502
10	000010	2018	Beautiful ecology	Civil Engineering and Construction	E48	E	0	1	0	0	0	1	0	0	Shenzhen Stock ExchangeAshare	0	0	0	0	21.90905762	0.819504917	5.540316582	3.602802515	4.540316582	0.112756744	-0.227802902	-0.206723869	-0.820728898	0.132005662	-2.103332043	1.004282236	0.531121612	-0.07284195	0.284749359	0.376903892	0.021700013	0.003049028	0.934927523	-0.544244826	0.054143947	-0.30808723	0.014711259	-0.007016126	-0.00312567	9.476491928	0.50085783	-0.4991422	0.910304546	0.986349702
10	000010	2019	*STbeauty	Civil Engineering and Construction	E48	E	1	1	0	0	0	1	0	0	Shenzhen Stock ExchangeAshare	0	0	0	0	22.17993927	0.824373245	5.693894386	5.626410007	4.693894386	0.016450899	0.033345282	0.076000869	0.187614232	0.237454072	0.066625863	1.013340354	0.580410659	0.007030018	0.357642591	0.355623901	0.01027387	0.001951258	0.950743079	4.480643749	0.311119825	-1.173606753	0.038259499	0.369060338	0.357310861	2.267035723	1.275755882	0.275755852	1.464822888	1.055624485
10	000010	2020	Beautiful ecology	Civil Engineering and Construction	E48	E	0	1	0	0	0	1	0	0	Shenzhen Stock ExchangeAshare	0	0	0	0	21.98788071	0.76952672	4.338897705	4.989406586	3.338897467	0.007424751	0.019494591	0.050108146	0.097266443	0.19408235	0.054208085	1.047168493	0.972138882	-0.101870514	0.544812799	0.057607971	0.00644425	0.000526564	0.942151189	-0.255948603	-0.174741134	-0.394625485	0.030698724	0.370256186	0.346198261	2.514465332	1.082979441	0.082979403	1.680506706	1.066136122
10	000010	2021	Beautiful ecology	Civil Engineering and Construction	E48	E	0	1	0	0	0	1	0	0	Shenzhen Stock ExchangeAshare	0	0	0	0	22.2465992	0.812882781	5.34424448	4.854215145	4.34424448	0.153548911	0.009655809	0.032946955	0.046871375	0.178606242	0.022338752	1.032569051	0.983494163	-0.012053615	0.591895401	0.0382264	0.0040145	0.000475832	0.955269039	0.247322738	0.295268118	-0.485987484	0.013951072	0.395947635	0.366000265	2.61111784	1.051605344	0.051605303	2.163294554	1.066558838
10	000010	2022	Beautiful ecology	Civil Engineering and Construction	E48	E	0	1	0	0	0	1	0	0	Shenzhen Stock ExchangeAshare	0	0		0	22.01047897	0.752551734	4.041248798	4.678628445	3.041248798	0.07063248	-0.167250559	-0.141204074	-0.782503247	0.114696808	-1.11993134	1.03935647	0.996781051	-0.16815418	0.512588978	0.031239565	0.003822942	0.000571622	0.976608396	-0.651060998	-0.210313842	-18.49371338	0.004122436	-0.003680456	0.000140262	5.909237862	1.04429996	0.044299904	0.844148278	0.985189497
11	000011	2000	Shenzhen PropertyA	comprehensive	S90	S	0	1	0	0	0	1	0	0	Shenzhen Stock ExchangeAshare	0	0			21.70432854	0.887543857	8.892356873		7.892356873	0.24914293				0.30232805	0.079967916	0.93816787	0.304413974	0.139400154	0.134846896	0.53883636	0.081899241	0.021280296					0.048220742	0.518873751	0.139514431	4.05288887			1.89183712
11	000011	2001	STShenzhen Property	comprehensive	S90	S	1	1	0	0	0	1	0	0	Shenzhen Stock ExchangeAshare	0	0			21.61879539	0.873626292	7.913039684	8.395072937	6.913039684	0.261563241	0.034557704	0.061708875	0.290114433	0.314747751	0.086524926	0.976204932	0.316148907	0.054546077	0.125946105	0.547096133	0.081032746	0.032258328		0.552359521	-0.081976488	0.679646075	0.049893185	0.48192808	0.164238766	2.396769047	1.031638026	0.031638004	1.492399096	1.511715055
11	000011	2002	STShenzhen Property	comprehensive	S90	S	1	1	0	0	0	1	0	0	Shenzhen Stock ExchangeAshare	0	0			21.6818409	0.870434701	7.718114376	7.811291695	6.718114376	0.511530757	0.013693822	0.03569546	0.106966436	0.330025911	0.044314403	1.104696035	0.341919392	-0.013261482	0.047852125	0.560451925	0.110356696	0.029566027		-0.235263467	0.065075345	-0.608334303	0.05266688	0.924486399	0.222128525	3.338064194	1.091974497	0.091974452	2.027664661	1.357726812
11	000011	2003	STShenzhen PropertyA	comprehensive	S90	S	1	1	0	0	0	1	0	0	Shenzhen Stock ExchangeAshare	0	0	1	1	21.61412621	0.805425346	5.139416218	6.212342262	4.139416218	0.369140685	0.030524746	0.059814844	0.189630166	0.389458537	0.071332715	1.159944057	0.31607461	0.076984942	0.097650468	0.583596587	0.119059272	0.030865535		0.381665319	-0.065472715	1.224060893	0.094332717	0.836890042	0.367158741	2.257791519	1.403425574	0.403425634	1.240085721	1.223311305
11	000011	2004	STShenzhen Property	comprehensive	S90	S	1	1	0	0	0	1	0	0	Shenzhen Stock ExchangeAshare	0	0	1	1	21.55745125	0.753736615	4.060692787	4.551934719	3.060693026	0.318345726	0.038163226	0.070311144	0.1737165	0.385069549	0.068197742	1.25252223	0.313248724	0.113643855	0.089011356	0.599939227	0.120672926	0.031775791		0.228644311	-0.055100266	0.174647093	0.092482805	0.972247779	0.283054829	1.736374378	1.195912361	0.195912376	1.320885062	1.158459306
11	000011	2005	Shenzhen PropertyA	comprehensive	S90	S	0	1	0	0	0	1	0	0	Shenzhen Stock ExchangeAshare	0	0	1	1	21.30689621	0.637241066	2.75665164	3.364148855	1.756651521	0.205384448	0.040485054	0.064358093	0.136197746	0.353172809	0.086044975	1.428305984	0.44050929	0.123201013	0.103182636	0.536846399	0.138163596	0.040050294		-0.273551762	-0.221630201	-0.083441459	0.070266835	0.684052408	0.162346289	1.86047864	1.146579742	0.146579728	1.331597447
11	000011	2006	SShenzhen PropertyA	comprehensive	S90	S	0	1	0	0	0	1	0	0	Shenzhen Stock ExchangeAshare	0	0	1	1	21.22035217	0.64480114	2.815324306	2.784411192	1.815324426	0.303130895	-0.026803289	-0.017399939	-0.074631378	0.245815232	-0.14763397	1.54084754	0.372515023	-0.072150841	0.113794804	0.572825551	0.15294379	0.042593338		-0.67622751	-0.082905449	-1.555521369	0.070369862	-0.486025959	-0.019668642	5.26985693	0.897981822	-0.102018185	0.661940098	0.231272042
11	000011	2007	SShenzhen PropertyA	comprehensive	S90	S	0	1	0	0	0	1	0	0	Shenzhen Stock ExchangeAshare	0	0	1	1	21.35733032	0.699376166	3.326416254	3.06705761	2.326416254	0.38359496	-0.015517031	-0.001497138	-0.047591627	0.215590686	-0.082229555	1.482985139	0.474237472	-0.064483896	0.035228722	0.516776323	0.059735537	0.039287157	0.96071285	0.06743557	0.146802887	-0.40545696	0.051997036	-0.595904231	0.057620596	5.661687851	0.970600784	-0.02939922	0.090924099	-8.880146027
11	000011	2008	S*STProperty	comprehensive	S90	S	1	1	0	0	0	1	0	0	Shenzhen Stock ExchangeAshare	0	0	1	1	21.47035408	0.729266286	3.693666458	3.510803461	2.693666458	0.48034516	0.004921762	0.026173279	0.01727934	0.455351472	0.015773034	1.549012184	0.407975852	-0.011229137	0.032501619	0.546570599	0.04927592	0.056566108	0.943433881	0.872351408	0.119659051	-1.359148979	0.176674917	3.67898941	0.671550274	3.385667801	1.008334637	0.008334669	1.746652007	1.686326981
11	000011	2009	Shenzhen PropertyA	comprehensive	S90	S	0	1	0	0	0	1	0	0	Shenzhen Stock ExchangeAshare	0	0	1	1	21.76510239	0.766334891	4.279628754	4.008215904	3.279628754	0.40379411	0.03920288	0.057975389	0.157133609	0.489148527	0.114665337	1.307646155	0.579106152	0.268009394	0.023616489	0.443010449	0.027161058	0.039829582	0.960170448	0.355916947	0.342787713	8.85711956	0.208652616	1.385633349	0.238523245	3.352884769	1.158934712	0.158934668	1.126114011	1.244966388
11	000011	2010	Shenzhen PropertyA	Real Estate	K70	K	0	1	0	0	0	1	0	0	Shenzhen Stock ExchangeAshare	0	0	1	1	21.79254532	0.699635029	3.329282761	3.738700151	2.329282761	0.264197707	0.06089342	0.071105495	0.227662235	0.321875036	0.176201046	1.314505696	0.400266558	-0.034936026	0.023319336	0.541033685	0.026812633	0.03657857	0.963421404	0.174845263	0.027823489	0.805331647	0.115599655	0.554213464	0.155248344	2.933300018	1.321216345	0.321216345	0.986419916	1.170554638
11	000011	2011	Shenzhen PropertyA	Real Estate	K70	K	0	1	0	0	0	1	0	0	Shenzhen Stock ExchangeAshare	0	0	1	1	21.97591782	0.676790714	3.093970299	3.196609259	2.093970299	0.102396563	0.08029487	0.109661222	0.256671339	0.600171745	0.182782486	1.262442946	0.451986015	-0.10328801	0.020154066	0.518627346	0.018576805	0.028586304	0.971413672	0.418244332	0.201259986	0.471218467	0.30333823	1.25851965	0.241653919	2.48451972	1.292622089	0.29262206	1.035696983	1.100107431
11	000011	2012	Shenzhen PropertyA	Real Estate	K70	K	0	1	0	0	0	1	0	0	Shenzhen Stock ExchangeAshare	0	0	1	1	22.09716034	0.619303823	2.626766682	2.827310085	1.626766682	0.100505896	0.100619152	0.130341768	0.284481555	0.547664106	0.201376662	1.39999187	0.390319318	0.203941837	0.00521021	0.582345188	0.019951161	0.028880447	0.971119583	0.321414649	0.128899455	0.455840081	0.274585545	1.0493536	0.230420738	2.122553349	1.329688549	0.329688549	0.99691081	1.084107876
11	000011	2013	Shenzhen PropertyA	Real Estate	K70	K	0	1	0	0	0	1	0	0	Shenzhen Stock ExchangeAshare	0	0	1	1	22.07736015	0.534333646	2.147460461	2.365404367	1.147460341	0.124030419	0.07690239	0.106493346	0.181905255	0.539998174	0.185792685	1.733301759	0.575012743	0.028509457	0.005733688	0.542541385	0.019441286	0.027611183	0.972388804	-0.130055204	-0.019604908	-0.197377846	0.268564612	1.028213978	0.288682818	2.392037868	1.199216127	0.199216112	0.985022008	1.09899652
11	000011	2014	Shenzhen PropertyA	Real Estate	K70	K	0	1	0	0	0	1	0	0	Shenzhen Stock ExchangeAshare	0	0	1	1	22.07994843	0.465632051	1.87136972	1.999753714	0.87136972	0.131554842	0.107650742	0.139512494	0.21527496	0.58966887	0.329140455	2.136540413	0.581171215	-0.003766668	0.006846036	0.598326087	0.016498707	0.025697961	0.974302053	-0.216631591	0.002590957	0.387773901	0.325848967	0.746388137	0.246072412	3.061439991	1.150507212	0.150507227	0.977070093	1.076482058
11	000011	2015	Shenzhen PropertyA	Real Estate	K70	K	0	1	0	0	0	1	0	0	Shenzhen Stock ExchangeAshare	0	0	1	1	22.20026016	0.520346522	2.08483839	1.978760004	1.08483839	0.11744035	0.037956912	0.050556868	0.075107619	0.398030668	0.145551577	1.833140254	0.5996297	0.070727021	0.008852567	0.563122272	0.01961967	0.021151846	0.978848159	-0.150603279	0.127849221	-0.624382138	0.20349367	1.013198972	0.275295794	4.065052986	1.012367606	0.012367619	0.965272725	1.188985825
11	000011	2016	Shenzhen PropertyA	Real Estate	K70	K	0	1	0	0	0	1	0	0	Shenzhen Stock ExchangeAshare	0	0	1	1	22.6185379	0.637636364	2.759658575	2.445469618	1.759658694	0.053906005	0.064319998	0.084972844	0.15729259	0.576276004	0.172327384	1.370794654	0.741017103	0.33843112	0.004743392	0.388566285	0.011110317	0.01284686		0.911238849	0.519341409	1.262832046	0.295008808	1.236713886	0.27758202	3.231518507	1.1478163	0.147816345	0.954382956	1.089412689
11	000011	2017	Shenzhen PropertyA	Real Estate	K70	K	0	1	0	0	0	1	0	0	Shenzhen Stock ExchangeAshare	0	0	1	1	22.40842819	0.45811677	1.845416069	2.25872159	0.845416069	0.018323798	0.103416152	0.133194044	0.233588278	0.439572722	0.214467838	1.864827275	1.098891616	-0.064203314	0.008579595	0.343140781	0.005441331			0.410589039	-0.189503625	0.755530536	0.229856148	0.807575345	0.246489838	1.856766224	1.212026596	0.212026596	0.97047776	1.05690074
11	000011	2018	Shenzhen PropertyA	Real Estate	K70	K	0	1	0	0	0	1	0	0	Shenzhen Stock ExchangeAshare	0	0	1	1	22.48460007	0.425930709	1.741950035	1.790225267	0.741949975	0.01588813	0.105704732	0.128397644	0.189235285	0.528139055	0.212633863	1.943153381	1.455840707	0.193050846	0.011035917	0.203044936	0.005603344			-0.040434618	0.079147846	-0.048640121	0.286390901	1.026708484	0.237709686	2.088159084	1.143245697	0.143245652	0.925940335
11	000011	2019	Shenzhen PropertyA	Real Estate	K70	K	0	1	0	0	0	1	0	0	Shenzhen Stock ExchangeAshare	0	0	1	1	23.10026169	0.696767688	3.297801971	2.511089563	2.297801971	0.413733542	0.089452624	0.137357444	0.224623576	0.6381284	0.187327579	1.818676949	0.873894274	0.087239757	0.020136815	0.456116468	0.008684878	6.50146E-05		0.421359152	0.850879312	0.252198309	0.339308292	1.337744474	0.261449128	2.71917963	0.9776631	-0.022336893	1.134069085	1.045241714
11	000011	2020	Shenzhen PropertyA	Real Estate	K70	K	0	1	0	0	0	1	0	0	Shenzhen Stock ExchangeAshare	0	0	1	1	23.22530556	0.690258801	3.228501558	3.260622025	2.228501558	0.494509041	0.063650362	0.099684775	0.207539782	0.662138462	0.178184971	2.241264343	1.117465496	0.031579137	0.01537578	0.435187519	0.00952163	3.94884E-05		0.036021352	0.133197144	-0.014542169	0.39375481	1.562814474	0.292783141	2.974230766	1.157521367	0.157521382	1.107593894	1.04308486
11	000011	2021	Shenzhen PropertyA	Real Estate	K70	K	0	1	0	0	0	1	0	0	Shenzhen Stock ExchangeAshare	0	0	1	1	23.40304756	0.689266026	3.218187094	3.222878933	2.218187094	0.451039433	0.073668249	0.098524936	0.237423852	0.668099105	0.21967192	1.978428125	0.536583185	-0.124353707	0.018621001	0.625702262	0.007417515	0.000101666	0.999250472	0.094433628	0.194517151	0.349251479	0.373528659	1.27688098	0.249067277	3.246217489	1.198345661	0.198345646	1.004307747	1.043510318
11	000011	2022	Shenzhen PropertyA	Real Estate	K70	K	0	1	0	0	0	1	0	0	Shenzhen Stock ExchangeAshare	0	0	1	1	23.48329353	0.717168987	3.535680294	3.375835419	2.535680294	0.461236835	0.03484546	0.052748255	0.117632538	0.466445357	0.142730609	1.827913165	0.365649194	0.006660202	0.026577612	0.694628775	0.005236941	8.03392E-05	0.999321759	-0.174377248	0.083555005	-0.46355617	0.25543192	1.261851072	0.294901103	4.260365963	0.986255109	-0.013744902	1.067362428	1.121808052
12	000012	2000	Shenzhen NanboA	Non-metallic mineral products industry	C30	C30	0	0	0	0	1	1	0	0	Shenzhen Stock ExchangeAshare	0	0			21.76171875	0.330890685	1.494524121		0.494524121	5.84966E-05				0.373582482	0.153645515	0.97406137	0.482662797	0.114445731	0.071385033	0.162579983	0.607011616	0.031837214					0.007227345	0.045331784	0.035911981	2.530235529			1.228266954
12	000012	2001	CSG Technology Control	Non-metallic mineral products industry	C30	C30	0	0	0	0	1	1	0	0	Shenzhen Stock ExchangeAshare	0	0			21.71613312	0.303140223	1.435008883	1.464840055	0.435008913	0	0.055131804	0.066661686	0.080759279	0.363507688	0.146271691	0.948268592	0.466909319	0.135081753	0.064044684	0.145919368	0.611490726	0.034134671		-0.067568578	-0.044562213	-0.112318315	0.005429501	0.03629173	0.022294566	2.592665434	0.995063365	-0.004936622	1.182175875
12	000012	2002	CSG Technology Control	Non-metallic mineral products industry	C30	C30	0	0	0	0	1	1	0	0	Shenzhen Stock ExchangeAshare	0	0			21.81697464	0.335462809	1.504806757	1.470838428	0.504806697	0.024801791	0.062282626	0.073106498	0.091607682	0.38575542	0.167723984	0.780947685	0.393418819	0.109261282	0.047283176	0.123451956	0.566358685	0.027483491		0.013836008	0.10610234	0.162525788	0.01497284	0.083082184	0.069323234	2.828616619	1.054797769	0.054797754	1.09241569	1.556273818
12	000012	2003	CSGA	Non-metallic mineral products industry	C30	C30	0	0	0	0	1	1	0	0	Shenzhen Stock ExchangeAshare	0	0	0	0	21.98060799	0.373423576	1.595974565	1.55277741	0.595974505	0.06962844	0.066819035	0.078592047	0.103755087	0.363542944	0.163336903	0.687997997	0.382600158	0.121044591	0.051480819	0.099721856	0.587143958	0.022243805		0.260011345	0.177782372	0.227053881	0.016687891	0.094485261	0.075201809	2.644019604	1.110503197	0.110503212	1.08774066
12	000012	2004	CSGA	Non-metallic mineral products industry	C30	C30	0	0	0	0	1	1	0	0	Shenzhen Stock ExchangeAshare	0	0	0	0	22.2794323	0.481675208	1.929292202	1.77172029	0.929292202	0.186188757	0.089351736	0.103347987	0.158306286	0.340274334	0.196005464	0.566389441	0.391489297	0.121443972	0.047258619	0.063504435	0.607035518	0.017913526		0.415199935	0.34827137	0.698250115	0.023772465	0.112002313	0.076533891	2.518976927	1.115334749	0.115334786	1.068119884	1.391460061
12	000012	2005	CSGA	Non-metallic mineral products industry	C30	C30	0	0	0	0	1	1	0	0	Shenzhen Stock ExchangeAshare	0	0	0	0	22.43224525	0.508313	2.033814192	1.98416543	1.033814192	0.25186342	0.073789984	0.0879151	0.146411538	0.321321607	0.164502621	0.500047863	0.335827768	0.167219788	0.056551982	0.056292087	0.68254894	0.01445107		0.223202646	0.165108129	0.026604202	0.013467126	0.076417826	0.066546723	2.399341106	1.105230808	0.105230771	1.112137914	1.530878782
12	000012	2006	CSGA	Non-metallic mineral products industry	C30	C30	0	0	0	0	1	1	0	0	Shenzhen Stock ExchangeAshare	0	0	0	0	22.63609695	0.565767527	2.302913904	2.173715591	1.302913785	0.210085496	0.067324437	0.086610615	0.14634417	0.320272774	0.140227661	0.422086924	0.316658258	0.119113654	0.047613058	0.047472332	0.690199316	0.021672307		0.282179683	0.226116374	0.092973895	0.012544906	0.083305128	0.068810575	2.294430017	1.082842469	0.082842484	1.197943687	1.48117733
12	000012	2007	CSGA	Non-metallic mineral products industry	C30	C30	0	0	0	0	1	1	0	0	Shenzhen Stock ExchangeAshare	0	0	0	0	22.85778427	0.493005663	1.972408652	2.106906176	0.972408652	0.117093816	0.074515179	0.09187194	0.156996489	0.305253327	0.135448903	0.592882216	0.502540469	0.130405515	0.037112534	0.038464483	0.612647533	0.034771062	0.96486932	0.418879241	0.248181567	0.370525867	0.018872185	0.124570698	0.105934754	2.018399477	1.457332134	0.457332164	1.102319121
12	000012	2008	CSGA	Non-metallic mineral products industry	C30	C30	0	0	0	0	1	1	0	0	Shenzhen Stock ExchangeAshare	0	0	0	1	23.06276703	0.53614217	2.155833006	2.069437027	1.155833006	0.198768318	0.053134065	0.061603893	0.109957598	0.299273342	0.117057763	0.411991417	0.337443799	0.099287368	0.022800239	0.031389695	0.534249067	0.029678732	0.970028281	0.020394934	0.227503046	-0.11815349	0.001628016	0.013857832	0.003592666	2.42807126	1.123063684	0.123063646	1.155239463
12	000012	2009	CSGA	Non-metallic mineral products industry	C30	C30	0	0	0	0	1	1	0	0	Shenzhen Stock ExchangeAshare	0	0	0	1	23.11325264	0.485852361	1.944966674	2.042327881	0.944966674	0.149708033	0.085921541	0.10283152	0.175479963	0.34921205	0.173251018	0.392583519	0.306522846	0.153045341	0.026381712	0.034022205	0.738070428	0.035922978	0.962390602	0.235346556	0.051781591	0.828371286	0.015075812	0.080466643	0.075278476	2.06727457	1.165812016	0.165811971	1.106713295
12	000012	2010	CSGA	Non-metallic mineral products industry	C30	C30	0	0	0	0	1	1	0	0	Shenzhen Stock ExchangeAshare	0	0	1	1	23.24656105	0.457945079	1.844831586	1.890251994	0.844831526	0.300986052	0.136591583	0.168633431	0.258192509	0.361611933	0.206220344	0.739440203	0.568461418	0.189766333	0.019423312	0.038392175	0.708192885	0.030576469	0.967947602	0.466905624	0.142602324	0.746054888	0.035513446	0.147433206	0.143881217	1.61024189	1.204621315	0.204621345	1.056948423
12	000012	2011	CSGA	Non-metallic mineral products industry	C30	C30	0	0	0	0	1	1	0	0	Shenzhen Stock ExchangeAshare	0	0	1	1	23.44990158	0.521906435	2.091640949	1.973032951	1.09164083	0.32102707	0.096394062	0.128448501	0.190188661	0.315107465	0.161716804	0.649312615	0.54320699	0.110495843	0.020626707	0.031392172	0.617200911	0.059776865	0.939018786	0.068026088	0.225489795	-0.162460133	0.043244749	0.218357787	0.183435634	1.847646832	1.080884576	0.080884531	1.08810091
12	000012	2012	CSGA	Non-metallic mineral products industry	C30	C30	0	0	0	0	1	1	0	0	Shenzhen Stock ExchangeAshare	0	0	1	1	23.38602638	0.493004233	1.972403049	2.032176495	0.972403109	0.293345034	0.024972431	0.047775812	0.050748385	0.234268114	0.052872151	0.424368858	0.333689272	0.120383538	0.019309301	0.025620727	0.656986296	0.064836726	0.934951246	-0.154324159	-0.061877962	-0.723512352	0.019393142	0.295792848	0.193570405	2.04962492	0.994834363	-0.005165633	1.542814612	1.892164469
12	000012	2013	CSGA	Non-metallic mineral products industry	C30	C30	0	0	0	0	1	1	0	0	Shenzhen Stock ExchangeAshare	0	0	1	1	23.43655968	0.442868441	1.794908166	1.877240062	0.794908166	0.247332633	0.110231668	0.144104972	0.206931293	0.28866747	0.209627241	0.592974424	0.496305704	0.112665467	0.009047807	0.025113605	0.529213369	0.061896529	0.937901855	0.105719224	0.051832233	3.383950233	0.03978958	0.163589358	0.13814652	1.949736834	1.155845881	0.155845821	1.126694202	1.330437541
12	000012	2014	CSGA	Non-metallic mineral products industry	C30	C30	0	0	0	0	1	1	0	0	Shenzhen Stock ExchangeAshare	0	0	1	1	23.45009804	0.442985356	1.795284986	1.795097828	0.795284927	0.109022997	0.056255151	0.074392155	0.1009835	0.24434419	0.121235631	0.265377432	0.197188869	0.092006244	0.020823507	0.02555893	0.644521594	0.06193158	0.937869549	-0.089127444	0.013629773	-0.473206788	0.010927891	0.085738696	0.048802301	2.169690132	1.013417006	0.013417062	1.257869601	1.645801306
12	000012	2015	CSGA	Non-metallic mineral products industry	C30	C30	0	0	0	0	1	1	0	0	Shenzhen Stock ExchangeAshare	0	0	0	0	23.47419548	0.511695504	2.047902584	1.914807677	1.047902465	0.265536636	0.035404325	0.059482466	0.067792475	0.216137856	0.073710248	0.447401285	0.380622715	0.069797531	0.028929962	0.022381153	0.651437521	0.054047972	0.945757866	0.05484936	0.024390368	-0.35866046	0.017815277	0.206348181	0.146239802	2.107039928	0.89802742	-0.101972587	1.434394479	1.889165998
12	000012	2016	CSGA	Non-metallic mineral products industry	C30	C30	0	0	0	0	1	1	0	0	Shenzhen Stock ExchangeAshare	0	0	0	0	23.56507874	0.525906682	2.109289408	2.079537153	1.109289289	0.202363089	0.04903223	0.074498802	0.10196434	0.26875937	0.089616567	0.380342335	0.311648488	0.130686194	0.036624059	0.027864119	0.668227434	0.060212869	0.916611254	0.207672894	0.095140725	0.468282938	0.028419798	0.26674965	0.15885444	1.910703897	1.063268781	0.063268766	1.278023362	1.750577688
12	000012	2017	CSGA	Non-metallic mineral products industry	C30	C30	0	0	0	0	1	1	0	0	Shenzhen Stock ExchangeAshare	0	0	0	0	23.69547462	0.550569654	2.225038767	2.169390202	1.225038886	0.273159117	0.045179661	0.0715487	0.098012313	0.24477841	0.076165594	0.661975741	0.569981456	0.126104221	0.032671522	0.035111096	0.59077388	0.05360749	0.926049948	0.212313309	0.139278725	0.030351536	0.026857629	0.293277979	0.168292493	1.795595407	1.080011964	0.080011912	1.317132235	1.763892889
12	000012	2018	CSGA	Non-metallic mineral products industry	C30	C30	0	0	0	0	1	1	0	0	Shenzhen Stock ExchangeAshare	0	0	0	0	23.67369843	0.505633712	2.022791862	2.12019968	1.022791743	0.268562466	0.024435597	0.046262253	0.051808342	0.234636173	0.044506148	0.795466065	0.698595047	0.111455061	0.030983889	0.031397529	0.51955229	0.054186389	0.926104724	-0.024765862	-0.021539193	-0.430137515	0.020057859	0.390771866	0.132920876	1.801536322	1.076291323	0.076291353	1.641581893	2.138870955
12	000012	2019	CSGA	Non-metallic mineral products industry	C30	C30	0	0	0	0	1	1	0	0	Shenzhen Stock ExchangeAshare	0	0	0	0	23.62475586	0.457956851	1.844871521	1.931913733	0.844871521	0.165144742	0.03003685	0.051052503	0.058028601	0.260589302	0.053515859	0.74146378	0.614216268	0.130707398	0.035694346	0.044630028	0.53749305	0.057404138	0.925283968	-0.013000508	-0.047765356	0.186805129	0.020769693	0.328498185	0.153581083	1.738081217	1.044068575	0.044068579	1.438626289	2.021260023
12	000012	2020	CSGA	Non-metallic mineral products industry	C30	C30	0	0	0	0	1	1	0	0	Shenzhen Stock ExchangeAshare	0	0	0	0	23.60711098	0.406367242	1.684543133	1.761771798	0.684543192	0.24516432	0.045003302	0.073700115	0.079285555	0.302381307	0.07608787	1.214909434	1.001466393	0.15269433	0.03810716	0.045582969	0.511417985	0.063732244	0.923217535	0.019024523	-0.017488981	0.448830515	0.038949188	0.375906676	0.265660226	1.675802708	1.076022625	0.07602264	1.202599049	1.694360256
12	000012	2021	CSGA	Non-metallic mineral products industry	C30	C30	0	0	0	0	1	1	0	0	Shenzhen Stock ExchangeAshare	0	0	0	0	23.71596146	0.404872	1.680310726	1.68230927	0.680310786	0.265202343	0.082557075	0.109384432	0.138886541	0.350688517	0.114553131	1.663992286	1.37539351	0.195697531	0.036637362	0.054856587	0.429628283	0.058558106	0.934914708	0.277172714	0.114995211	0.922831118	0.037039246	0.26327765	0.185748056	1.463006496	1.117803693	0.117803693	1.078847408	1.461301327
12	000012	2022	CSGA	Non-metallic mineral products industry	C30	C30	0	0	0	0	1	1	0	0	Shenzhen Stock ExchangeAshare	0	0		0	23.97766304	0.483644813	1.936651468	1.816144347	0.936651468	0.273424804	0.08914645	0.105886079	0.161902815	0.275807112	0.134444803	1.24441123	1.006387591	0.075552896	0.045552507	0.0688674	0.434034526	0.055516597	0.944178522	0.115171283	0.299139351	0.308816135	0.024407441	0.162782758	0.103335097	1.704356432	1.127181649	0.12718159	1.065037727	1.411657691
13	000013	2000	Deep PetrochemicalA	Wholesale Industry	F51	F	0	1	1	0	0	1	0	0	Shenzhen Stock ExchangeAshare	0	0			21.56910896	0.691893935	3.245635271		2.245635271	0.192214981				0.18451418	0.074454598	1.260514259	1.16198349	0.012384967	0.668837965	0.060949035	0.150484294	0.002454216					0.009740858	0.116287321	0.111153759	2.844525814			1.286729813
13	000013	2001	Deep PetrochemicalA	Wholesale Industry	F51	F	0	1	1	0	0	1	0	1	Shenzhen Stock ExchangeAshare	0	0			20.70388412	2.563578367	-0.639558673	-4.058804512	-1.639558673	-1.082450509	-0.954439402	-0.875565886	3.873883247	0.183148742	-2.181973696	0.246598005	0.175084189	0.007983	0.213098347	0.125208944	0.437652916	0.018240141		-0.115985334	-0.579043508	-26.90702057	0.006554455	-0.003012266	-0.002781273	1.354526758	-2.136271954	-3.136271954	0.919912815	0.983066022
13	000013	2002	STPetrochemicalA	Wholesale Industry	F51	F	1	1	1	0	0	1	0	1	Shenzhen Stock ExchangeAshare	0	0			20.42309761	3.719513655	-0.367712796	-0.485217303	-1.367712855	-0.977388799	-0.560226202	-0.44125855	0.271831453	0.152912557	-0.784498334	0.183060437	0.132782653	0.013074042	0.17510891	0.119425125	0.44068718	0.016874366		-0.151106805	-0.244810387	-0.694792271	0.008695877	-0.011085602	-0.010141803	1.205009699	1.313492656	0.313492626	0.785556078	0.906013191
13	000013	2003	STPetrochemicalA	Wholesale Industry	F51	F	1	1	1	0	0	1	0	1	Shenzhen Stock ExchangeAshare	0	0	0	0	19.17501068	12.31725216	-0.088360675	-0.215652868	-1.088360667	-0.817706704	-0.687988937	-0.547442079	0.148366779			0.002317143	0.002317143	-0.003674476	0.009758476	0	0.414881617	0			-0.712946236	-0.319940865					1.194573879	0.194573835
14	000014	2000	STShenzhen Huayuan	Real Estate	K70	K	1	1	0	0	0	1	0	0	Shenzhen Stock ExchangeAshare	0	0			19.55343628	0.874070585	7.940956116		6.940956116	0.277310461				0.150195733	0.181460813	0.505564511	0.449453264	0.033999071	0.331554174	0.046333801	0.420264214	0.005154341					0.000574303	0.003163411	0.000466573	3.970395327			2.900135756
14	000014	2001	STShenzhen Huayuan	Real Estate	K70	K	1	1	0	0	0	1	0	0	Shenzhen Stock ExchangeAshare	0	0			20.35729218	0.723245442	3.613309622	4.345572472	2.613309622	0.294187695	0.063270688	0.082858533	0.274947345	0.231351569	0.068207651	1.449808121	0.532888889	0.101417102	0.115502678	0.557387948	0.118103564	0		4.955688477	1.2341398	1.23862946				1.489402533	4.909959793	3.909960032
14	000014	2002	Shahe shares	Real Estate	K70	K	0	1	0	0	0	1	0	0	Shenzhen Stock ExchangeAshare	0	0			20.35872269	0.668175936	3.013645411	3.286133528	2.013645411	0.488393635	0.051742986	0.058877811	0.170034364	0.217900068	0.075475164	2.369874477	0.821710527	0.049649213	0.052251656	0.544036448	0.1596338	0		0.021809831	0.001430657	0.130683571				1.459697604	1.200698376	0.200698346
14	000014	2003	Shahe shares	Real Estate	K70	K	0	1	0	0	0	1	0	0	Shenzhen Stock ExchangeAshare	0	0	1	1	20.57239914	0.697302043	3.303623199	3.167453766	2.303623199	0.235080555	0.038408522	0.049433202	0.121657215	0.339172095	0.100975603	1.449701667	0.332839608	-0.122778095	0.02980496	0.674891472	0.123600319	0		-0.378634214	0.238222659	-0.168696314	0.064701311	0.566250622	0.116285279	2.908802986	1.129536748	0.129536763	1.137373924
14	000014	2004	Shahe shares	Real Estate	K70	K	0	1	0	0	0	1	0	0	Shenzhen Stock ExchangeAshare	0	0	1	1	20.87784195	0.750282049	4.004518032	3.673856735	3.004518032	0	0.027177814	0.03917294	0.099847399	0.246433288	0.055614352	1.212685943	0.322982728	0.072994478	0.016865704	0.667528331	0.086695455	0		0.675379455	0.357226044	-0.077250935	0.062676899	0.924557328	0.1796235	2.356423378	1.119676232	0.11967621	1.182455659
14	000014	2005	Shahe shares	Real Estate	K70	K	0	1	0	0	0	1	0	0	Shenzhen Stock ExchangeAshare	0	0	1	1	20.72481537	0.648902595	2.848212481	3.372262716	1.848212481	0.221414238	0.028468367	0.046275619	0.09600281	0.312058836	0.070342697	1.642560482	0.746780574	0.126401201	0.019122163	0.49183473	0.096509852	0		-0.113992013	-0.141892672	0.120649397	0.06776835	0.776452899	0.194051713	2.282218933	1.206478238	0.206478208	1.31007719
14	000014	2006	Shahe shares	Real Estate	K70	K	0	1	0	0	0	1	0	0	Shenzhen Stock ExchangeAshare	0	0	1	1	20.75066566	0.632945955	2.72439456	2.784128428	1.724394441	0.284495026	0.028329976	0.042773843	0.07887429	0.356265068	0.085851453	1.865637422	0.390802622	-0.217930913	0.0174908	0.718244553	0.089373216	0		-0.237034231	0.026185554	-0.06881988	0.077946484	0.714052737	0.21353133	3.069574118	1.072823524	0.072823524	1.187444925
14	000014	2007	Shahe shares	Real Estate	K70	K	0	1	0	0	0	1	0	0	Shenzhen Stock ExchangeAshare	0	0	1	1	20.82486916	0.668237984	3.014208794	2.867353916	2.014208794	0.526648998	0.001633815	0.011567991	0.004684725	0.430437684	0.009379874	3.00180316	0.445593387	-0.082192212	0.00672291	0.764614701	0.029806864	0	1	-0.444740325	0.077027179	-0.939333975	0.067686267	4.006566048	0.444775373	5.953997612	0.973471642	-0.026528366	3.931188107	1.560472965
14	000014	2008	Shahe shares	Real Estate	K70	K	0	1	0	0	0	1	0	0	Shenzhen Stock ExchangeAshare	0	0	1	1	21.23442459	0.743528664	3.899070978	3.490233898	2.899070978	0.341127306	0.031468585	0.046153806	0.109832734	0.612211466	0.13984324	1.523159385	0.300553352	-0.057241607	0.002917301	0.746697068	0.020711914	0	1	0.678885996	0.506148458	24.03027916	0.159933493	0.933428228	0.183825642	5.341401577	1.164340496	0.164340466	1.197052479	1.11057651
14	000014	2009	Shahe shares	Real Estate	K70	K	0	1	0	0	0	1	0	0	Shenzhen Stock ExchangeAshare	0	0	1	1	21.27826118	0.719720602	3.56786871	3.722506046	2.56786871	0.235378921	0.048790488	0.081089363	0.181622878	0.501807451	0.119855098	1.410063982	0.367425174	0.245637849	0.002868725	0.660449266	0.018645592	0	1	1.223089457	0.044810396	0.905337751	0.211124465	1.404349566	0.202752456	2.510358572	1.141799331	0.141799271	1.325018406	1.052319288
14	000014	2010	Shahe shares	Real Estate	K70	K	0	1	0	0	0	1	0	0	Shenzhen Stock ExchangeAshare	0	0	1	1	21.18684578	0.647874475	2.839896441	3.179027081	1.839896321	0.349171311	0.046593256	0.066008076	0.148121223	0.418517858	0.105573349	1.920764923	0.462566972	0.042392138	0.003504826	0.669251919	0.019204797	0	1	0.059516281	-0.08736068	-0.066734068	0.161957428	1.243145347	0.189644948	2.162356615	1.14658308	0.146583125	1.14801991	1.080433726
14	000014	2011	Shahe shares	Real Estate	K70	K	0	1	0	0	0	1	0	0	Shenzhen Stock ExchangeAshare	0	0	1	1	21.30955696	0.66381216	2.974527359	2.909781933	1.974527359	0.47661522	0.038164631	0.054355636	0.111050755	0.547101855	0.161648184	2.509199619	0.412951767	-0.145973548	0.003349288	0.749756515	0.015930872	0	1	-0.456147999	0.130557194	-0.167283252	0.150962204	0.734871387	0.213110089	4.495097637	1.079386711	0.079386666	1.120720983	1.091231942
14	000014	2012	Shahe shares	Real Estate	K70	K	0	1	0	0	0	1	0	0	Shenzhen Stock ExchangeAshare	0	0	1	1	21.42661285	0.686526239	3.190059662	3.084830761	2.190059662	0.191743165	0.017379096	0.033127405	0.053611573	0.454760522	0.07874272	1.477083564	0.247303426	0.045737285	0.00218524	0.752823114	0.01326733	0	1	0.053701401	0.124181859	-0.486716688	0.112923712	1.121801853	0.217757434	4.795767784	1.048227906	0.048227966	1.491082549	1.129918575
14	000014	2013	Shahe shares	Real Estate	K70	K	0	1	0	0	0	1	0	0	Shenzhen Stock ExchangeAshare	0	0	1	1	21.36127853	0.649424553	2.852452755	3.01733017	1.852452874	0.46653825	0.017994305	0.032730564	0.054294758	0.401168764	0.062430717	2.591235638	0.367196918	0.039202657	0.002719195	0.762465477	0.014854034	9.89583E-05	0.999901056	0.33856529	-0.063245051	0.061273824	0.148173496	1.687592983	0.288957626	3.356174707	1.047626138	0.047626153	1.293343663	1.148923516
14	000014	2014	Shahe shares	Real Estate	K70	K	0	1	0	0	0	1	0	0	Shenzhen Stock ExchangeAshare	0	0	1	1	21.52828217	0.676601112	3.09215641	2.977473974	2.09215641	0.505801737	0.030407567	0.04559144	0.090537734	0.529430091	0.122667812	2.638389349	0.37110132	-0.143933326	0.00213151	0.783595085	0.010084164	6.54078E-05	0.999934614	-0.092446074	0.181759179	0.783219159	0.167731732	1.015901089	0.257037669	4.37019825	1.090149283	0.090149328	1.113957047	1.112304807
14	000014	2015	Shahe shares	Real Estate	K70	K	0	1	0	0	0	1	0	0	Shenzhen Stock ExchangeAshare	0	0	1	1	21.49822998	0.643892348	2.808139563	2.945442677	1.808139563	0.466180503	0.024237683	0.035345912	0.071390703	0.425992072	0.129256979	2.741750479	0.236042634	0.018380152	0.002140342	0.834165812	0.009472913	0.000323422	0.999676585	-0.192650735	-0.029605359	-0.149283528	0.141216189	0.810540974	0.258101493	5.252766132	1.068540931	0.068540946	1.08191371	1.121958733
14	000014	2016	Shahe shares	Real Estate	K70	K	0	1	0	0	0	1	0	0	Shenzhen Stock ExchangeAshare	0	0	1	1	21.35124207	0.575952291	2.358225107	2.580075502	1.358225107	0.293441117	0.014396803	0.021532772	0.03714484	0.209055111	0.0468987	2.264582396	0.411903203	0.237114325	0.000566427	0.740776896	0.010634374	0.000280653		0.502266765	-0.136695951	-0.454928011	0.055423282	0.868597984	0.264999926	3.018594503	1.028009653	0.028009688	1.099312782	1.227077365
14	000014	2017	Shahe shares	Real Estate	K70	K	0	1	0	0	0	1	0	0	Shenzhen Stock ExchangeAshare	0	0	1	1	21.14740753	0.476436764	1.909988999	2.1333251	0.90998894	0.101106599	0.006459679	0.011240106	0.013780597	0.193195567	0.021413626	2.124266624	0.379517138	0.274310976	0.000399608	0.728514791	0.011728768	0.00022888		-0.173362792	-0.184403226	-0.622563124	0.039574791	1.264011979	0.316052467	2.978278637	1.007001042	0.007001001	1.190096736	1.522123456
14	000014	2018	Shahe shares	Real Estate	K70	K	0	1	0	0	0	1	0	0	Shenzhen Stock ExchangeAshare	0	0	1	1	21.37415695	0.504365563	2.017616034	1.968417168	1.017615914	0.067191474	0.089694329	0.123197205	0.176555857	0.295079827	0.431711137	1.990499139	0.314121991	-0.061609149	5.97962E-05	0.785658121	0.00805614	9.98263E-05		-0.302473783	0.254516691	13.06253433	0.176744446	0.302560329	0.260974437	5.356501579	1.187596202	0.187596187	1.015068412	1.045018435
14	000014	2019	Shahe shares	Real Estate	K70	K	0	1	0	0	0	1	0	0	Shenzhen Stock ExchangeAshare	0	0	1	1	21.40250015	0.515341818	2.063309669	2.04053092	1.063309789	0.040163741	0.016521797	0.023236506	0.033713236	0.297653973	0.073336691	1.897148132	0.414255023	0.016471324	2.20653E-05	0.734123409	0.007175182	2.85403E-05		0.224095479	0.02874778	-0.792057455	0.083480656	0.849467814	0.253753394	4.501682281	1.005965233	0.005965264	1.049532413	1.051683307
14	000014	2020	Shahe shares	Real Estate	K70	K	0	1	0	0	0	1	0	0	Shenzhen Stock ExchangeAshare	0	0	1	1	21.61267471	0.608095765	2.551643848	2.307201862	1.551643968	0.111690782	0.004146426	0.011301918	0.00956664	0.378775388	0.02634955	1.68997097	0.418392688	0.106485106	0.000518651	0.710583448	0.010448655			-0.208760515	0.233893335	-0.715711117	0.193264976	2.684726477	0.633967161	7.020119667	0.99775058	-0.002249435	0.997696221	1.106192589
14	000014	2021	Shahe shares	Real Estate	K70	K	0	1	0	0	0	1	0	0	Shenzhen Stock ExchangeAshare	0	0	1	1	21.65498352	0.608644783	2.555223465	2.553470135	1.555223346	0.118755743	0.01970391	0.026541531	0.050313346	0.368881226	0.07633882	1.57859385	0.299963295	-0.028548948	0.000248795	0.710798502	0.009705585			0.85112685	0.043218017	4.363008022	0.130246907	1.221763253	0.283914119	3.956247091	1.04175663	0.041756626	0.964580953
14	000014	2022	Shahe shares	Real Estate	K70	K	0	1	0	0	0	1	0	0	Shenzhen Stock ExchangeAshare	0	0	1	1	21.81875992	0.592279613	2.452661276	2.498710632	1.452661276	0.016997656	0.089716837	0.120239548	0.224176422	0.407230794	0.324836701	1.527373433	0.437748641	0.11786028	0.000407687	0.63768059	0.007637635			0.189899385	0.177950352	4.063255787	0.224245921	0.511134505	0.259584039	3.91651845	1.227208257	0.227208301	0.992314041
15	000015	2000	PTZhonghaoA	comprehensive	S90	S	1	1	1	0	0	1	0	1	Shenzhen Stock ExchangeAshare	0	0			20.39901733	1.921637893	-1.085024834		-2.085024834	-0.00057237				0.356351107	-1.607670665	0.282131791	0.110178173	-0.009137291	0.196349174	0.330341965	0.131423086	0.090626933								7.014602661
16	000016	2000	Shenzhen KonkaA	Computer, communication and other electronic equipment manufacturing	C39	C39	0	0	0	0	1	1	0	0	Shenzhen Stock ExchangeAshare	0	0			23.0321331	0.61504513	2.597707033		1.597707033	0.02272998				0.164956897	0.027644325	1.363900304	0.554008782	-0.000553151	0.103618942	0.490868419	0.121296905	0.003446879					0.005686998	0.171545863	0.166120708	1.116533041			1.239534974
16	000016	2001	Shenzhen KonkaA	Computer, communication and other electronic equipment manufacturing	C39	C39	0	0	0	0	1	1	0	0	Shenzhen Stock ExchangeAshare	0	0			22.69897652	0.562601566	2.286244869	2.457916498	1.286244869	0.027505374	-0.080263495	-0.069809332	-0.197280973	0.084081389	-0.102734648	1.35653317	0.644373834	0.100284539	0.087549701	0.391851783	0.175336584	0.004503089		-0.25126794	-0.283342242	-3.782514095	0.001035608	-0.010168593	-0.008747529	1.068702817	0.814290226	-0.185709774	0.877360106	0.705019176
16	000016	2002	Shenzhen KonkaA	Computer, communication and other electronic equipment manufacturing	C39	C39	0	0	0	0	1	1	0	0	Shenzhen Stock ExchangeAshare	0	0			22.67002869	0.545333087	2.199412346	2.242616415	1.199412346	0.007565627	0.006505158	0.012527152	0.014588573	0.151592985	0.005750587	1.403044581	0.723753929	0.093309417	0.039778307	0.368085235	0.173649043	0.005422615		0.191687524	-0.028531637	-1.066704869	0.001167233	0.172439188	0.150446758	0.871210694	1.009821773	0.009821827	1.636006832	2.806270123
16	000016	2003	Shenzhen KonkaA	Computer, communication and other electronic equipment manufacturing	C39	C39	0	0	0	0	1	1	0	0	Shenzhen Stock ExchangeAshare	0	0	1	1	22.98891449	0.658813179	2.930945635	2.570985079	1.930945516	0.001960523	0.013804267	0.018188791	0.035490565	0.147067741	0.008970048	1.283449411	0.783654988	0.036460813	0.042751294	0.32893613	0.130139962	0.003750936		0.592516661	0.37559396	1.484085679	0.001363168	0.137049571	0.125099525	0.752539814	1.03226018	0.032260168	1.183329701	1.996219873
16	000016	2004	Shenzhen KonkaA	Computer, communication and other electronic equipment manufacturing	C39	C39	0	0	0	0	1	1	0	0	Shenzhen Stock ExchangeAshare	0	0	1	1	22.98480415	0.641335249	2.788119078	2.857895613	1.788119078	0.003040669	0.016673032	0.018483974	0.047649782	0.147490636	0.012000334	1.322055697	0.739335775	-0.03893267	0.071200974	0.373081356	0.134607673	0.004098136		0.043419924	-0.004101732	0.395910829	0.000975704	0.076361589	0.067900792	0.71826607	1.046914935	0.046914946	1.040902376	1.884603739
16	000016	2005	GKonkaA	Computer, communication and other electronic equipment manufacturing	C39	C39	0	0	0	0	1	1	0	0	Shenzhen Stock ExchangeAshare	0	0	1	1	22.93378448	0.619855642	2.63057971	2.70906806	1.63057971	0.005786522	0.002058575	0.005593965	0.00557682	0.164531201	0.001681799	1.360937238	0.759934783	-0.011115105	0.084568202	0.371205091	0.142404392	0.005220913		-0.142684907	-0.049739655	-0.879850686	0.00112596	0.322457194	0.28782779	0.796136379	1.007169247	0.007169253	1.401327491	4.677969933
16	000016	2006	Shenzhen KonkaA	Computer, communication and other electronic equipment manufacturing	C39	C39	0	0	0	0	1	1	0	0	Shenzhen Stock ExchangeAshare	0	0	1	1	23.02105713	0.643759847	2.807095289	2.719822645	1.807095289	0.007695506	0.01154865	0.013626006	0.031410281	0.168583065	0.008701825	1.335567355	0.778784573	0.018144943	0.104665287	0.356896162	0.127420664	0.004360789		0.104772232	0.091194265	4.716219425	0.001940458	0.211535841	0.192886949	0.786351621	1.022577882	0.022577887	1.104468346	1.983698249
16	000016	2007	Shenzhen KonkaA	Computer, communication and other electronic equipment manufacturing	C39	C39	0	0	0	0	1	1	0	0	Shenzhen Stock ExchangeAshare	0	0	1	1	22.95090866	0.591938019	2.450608253	2.623001575	1.450608253	0.008799362	0.022259917	0.030031048	0.058387801	0.194336161	0.017588094	1.405736923	0.868099153	0.032465652	0.112113141	0.316300601	0.139217347	0.00514913	0.994425833	-0.03848505	-0.067744941	0.943410218	0.003043319	0.149393186	0.136619806	0.762422144	1.067869067	0.067869082	1.16479373	1.504020572
16	000016	2008	Shenzhen KonkaA	Computer, communication and other electronic equipment manufacturing	C39	C39	0	0	0	0	1	1	0	0	Shenzhen Stock ExchangeAshare	0	0	1	1	23.07941246	0.617390752	2.613632679	2.534731865	1.613632798	0.01081698	0.028020287	0.029945279	0.071023919	0.1914666	0.022760281	1.382404208	0.982394993	0.034372929	0.12570931	0.245288372	0.127407536	0.006561368	0.993064821	0.002975892	0.137125611	0.297924221	0.001797331	0.074221149	0.060109451	0.864397407	1.066197753	0.066197738	1.00446105	1.399659395
16	000016	2009	Shenzhen KonkaA	Computer, communication and other electronic equipment manufacturing	C39	C39	0	0	0	0	1	1	0	0	Shenzhen Stock ExchangeAshare	0	0	1	1	23.33098602	0.69735831	3.304237127	2.96188879	2.304237127	0.019074896	0.012221967	0.01661869	0.036200106	0.187743962	0.011115937	1.24137032	0.859703958	0.021676132	0.095965408	0.263912052	0.105665229	0.012345335	0.987363994	0.086334795	0.286047041	-0.469442934	0.000253357	0.023024788	-0.010202043	1.023308635	1.017255902	0.017255899	1.373611569	1.665536642
16	000016	2010	Shenzhen KonkaA	Computer, communication and other electronic equipment manufacturing	C39	C39	0	0	0	0	1	1	0	0	Shenzhen Stock ExchangeAshare	0	0	1	1	23.52461815	0.743476987	3.898285866	3.60546422	2.898285866	0.131835788	0.00673811	0.003579966	0.024294015	0.155965	0.005913553	1.221664906	0.900697708	-0.026282996	0.119702913	0.226128608	0.090385504	0.011628388	0.988132119	0.290550619	0.213649377	-0.313441575	-0.000355443	-0.069346249	-0.153722122	0.962331772	1.028704762	0.028704768	0.612973928	3.716453314
16	000016	2011	Shenzhen KonkaA	Computer, communication and other electronic equipment manufacturing	C39	C39	0	0	0	0	1	1	0	0	Shenzhen Stock ExchangeAshare	0	0	1	1	23.55096054	0.749407709	3.990545273	3.944483995	2.990545273	0.155037299	0.001449023	0.003490923	0.005715646	0.164318725	0.001490932	1.17333138	0.935400009	-0.081062905	0.111971401	0.167367563	0.105241463	0.011497599	0.98826915	-0.052236017	0.026693419	-0.761048615	0.002326873	3.94451952	-1.527430654	1.042474389	1.002956748	0.002956772	6.088977337	3.489124298
16	000016	2012	Shenzhen KonkaA	Computer, communication and other electronic equipment manufacturing	C39	C39	0	0	0	0	1	1	0	0	Shenzhen Stock ExchangeAshare	0	0	1	1	23.53043175	0.743593037	3.900049686	3.94524312	2.900049686	0.116283223	0.002715233	0.016214369	0.010712256	0.17994307	0.002477856	1.131533027	0.78627044	-0.021689713	0.119278856	0.245085999	0.113979697	0.017525924	0.982235968	0.130736932	-0.020319821	0.879229248	0.006581062	1.314252019	0.505167007	0.903208733	1.002412438	0.00241242	2.954959631	1.59004426
16	000016	2013	Shenzhen KonkaA	Computer, communication and other electronic equipment manufacturing	C39	C39	0	0	0	0	1	1	0	0	Shenzhen Stock ExchangeAshare	0	0	1	1	23.47967911	0.728131533	3.678249121	3.788716793	2.678249121	0.037971344	0.003704796	0.007578966	0.014036422	0.167231426	0.002991189	1.107122064	0.789910257	0.145030364	0.156320438	0.227568075	0.121226549	0.022840569	0.976908922	0.091007076	-0.049486022	0.317029357	0.009431982	1.036483884	0.671297133	0.786899149	1.007830501	0.007830489	0.672433197	2.257937908
16	000016	2014	Shenzhen KonkaA	Computer, communication and other electronic equipment manufacturing	C39	C39	0	0	0	0	1	1	0	0	Shenzhen Stock ExchangeAshare	0	0	1	1	23.54341507	0.743884325	3.904486179	3.791596651	2.904486179	0.213200763	0.003722004	0.013845338	0.014112337	0.138478845	0.003116057	1.137213588	0.792219818	-0.038165055	0.134647161	0.232692808	0.106302962	0.020717485	0.9790681	-0.029152574	0.065810598	0.011375624	0.004756233	1.000031948	0.344826728	0.863869488	1.004054546	0.004054535	2.437154055	1.730996132
16	000016	2015	Shenzhen KonkaA	Computer, communication and other electronic equipment manufacturing	C39	C39	0	0	0	0	1	1	0	0	Shenzhen Stock ExchangeAshare	0	0	1	1	23.38004875	0.784184456	4.63358736	4.208614826	3.633587122	0.074663781	-0.082233705	-0.077013329	-0.346090019	0.12718986	-0.069357567	0.966471136	0.702667892	0.090495944	0.143772677	0.202276602	0.123751417	0.024742652	0.975004911	-0.052941673	-0.150720403	-22.07973671	-0.009518772	0.113298722	0.174460396	0.774679542	0.71564436	-0.28435567	0.773132563	0.829013288
16	000016	2016	Shenzhen KonkaA	Computer, communication and other electronic equipment manufacturing	C39	C39	0	0	0	0	1	1	0	0	Shenzhen Stock ExchangeAshare	0	0	1	1	23.57067871	0.807546496	5.196060181	4.925514221	4.196060181	0.076665878	0.005853614	0.01158966	0.028832057	0.137000352	0.004540804	0.98230958	0.668192148	-0.056378186	0.133848488	0.248644918	0.091281563	0.017516878	0.982274473	0.103514694	0.210012272	-1.072246552	0.002341306	1.713619113	-2.323447943	0.849442065	1.079028606	0.079028577	6.580145836	2.00491333
16	000016	2017	Shenzhen KonkaA	Computer, communication and other electronic equipment manufacturing	C39	C39	0	0	0	0	1	1	0	0	Shenzhen Stock ExchangeAshare	0	0	1	1	23.88276291	0.65201062	2.873650789	3.542845964	1.873650908	0.038615361	0.249343291	0.343091965	0.883384883	0.110119253	0.162894607	1.256790638	0.944749832	-0.183127731	0.146149442	0.199092329	0.06737078	0.008704108	0.991143167	0.538362861	0.366268754	54.18648529	0.057015859	0.267400235	0.236036181	0.754416347	2.470451355	1.470451236	1.051200747	1.0268538
16	000016	2018	Shenzhen KonkaA	Computer, communication and other electronic equipment manufacturing	C39	C39	0	0	0	0	1	1	0	0	Shenzhen Stock ExchangeAshare	0	0	1	1	24.2193203	0.713465214	3.48997736	3.20369482	2.48997736	0.083212763	0.023649577	0.03020888	0.075766027	0.06285248	0.014495227	0.963285267	0.721282959	-0.097917773	0.135153711	0.166366383	0.073070243	0.022366995	0.95169121	0.477108598	0.400120229	-0.868559003	-0.002688935	-0.272659689	-0.469825089	0.715095401	1.152860403	0.152860388	1.877486944	1.325371981
16	000016	2019	Shenzhen KonkaA	Computer, communication and other electronic equipment manufacturing	C39	C39	0	0	0	0	1	1	0	0	Shenzhen Stock ExchangeAshare	0	0	1	1	24.47481346	0.766907573	4.290143013	3.89987421	3.290143251	0.514376104	0.008864025	0.032458179	0.034568582	0.054081537	0.006076586	1.14797163	0.90781343	-0.036253996	0.103697941	0.12488573	0.060141753	0.02848928	0.953212619	0.194948032	0.291098237	-0.499062389	0.004090992	0.50045234	0.256649345	0.772634804	1.050292134	0.050292134	2.721992493	1.333866715
16	000016	2020	Shenzhen KonkaA	Computer, communication and other electronic equipment manufacturing	C39	C39	0	0	0	0	1	1	0	0	Shenzhen Stock ExchangeAshare	0	0	1	1	24.63281059	0.785050154	4.652248383	4.478160381	3.652248383	0.531778634	0.011681908	0.034467261	0.052313458	0.054750182	0.010725994	0.931780159	0.764195502	0.003581193	0.078211501	0.090650342	0.063730553	0.023842823	0.962607741	-0.086490646	0.171163023	0.61246711	0.001172342	0.117619894	-0.076128326	0.990555108	1.080006242	0.080006197	3.175097466	1.304550052
16	000016	2021	Shenzhen KonkaA	Computer, communication and other electronic equipment manufacturing	C39	C39	0	0	0	0	1	1	0	0	Shenzhen Stock ExchangeAshare	0	0	1	1	24.40900421	0.744173765	3.908902884	4.289812565	2.908902884	0.389391571	0.017976461	0.056242127	0.077115655	0.034712885	0.016427573	0.889219522	0.713611662	0.020282535	0.085210539	0.102033526	0.100572877	0.024459125	0.974984229	-0.024732422	-0.200531185	0.493687212	0.017749647	0.554733992	0.486585081	0.812000632	0.951501667	-0.048498355	1.606297612	1.218402982
16	000016	2022	Shenzhen KonkaA	Computer, communication and other electronic equipment manufacturing	C39	C39	0	0	0	0	1	1	0	0	Shenzhen Stock ExchangeAshare	0	0	1	1	24.36128235	0.77742815	4.492931366	4.173697472	3.492931366	0.633836031	-0.045452386	-0.039673347	-0.189704508	0.027668869	-0.059786949	1.181701779	0.885907292	-0.013896726	0.053575207	0.115996554	0.108217329	0.029375235	0.970040917	-0.397068709	-0.046599999	-3.194324493	-0.006012484	0.086101592	0.143822834	1.283996105	0.829469144	-0.170530826	0.747318625	0.638097286
17	000017	2000	STChinaA	Railway, shipbuilding, aerospace and other transportation equipment manufacturing	C37	C37	1	1	0	0	1	1	0	0	Shenzhen Stock ExchangeAshare	0	0			21.62314606	0.983024299	58.90775681		57.90775681	0.615082502				-0.200552389	-2.653425932	0.711400568	0.619530559	-0.002719934	0.556454957	0.087818362	0.181928858	0					0.002052723	-0.000773653	-5.25503E-05	36.18059158			0.52166909
17	000017	2001	STChinaA	Railway, shipbuilding, aerospace and other transportation equipment manufacturing	C37	C37	1	1	0	0	1	1	0	1	Shenzhen Stock ExchangeAshare	0	0			20.15335274	4.521220684	-0.28399244	-1.551407337	-1.28399241	-0.180803165	-1.492749095	-1.453856349	2.31586194	-0.221308172	-43.52157974	0.062642418	0.034598649	-0.015045501	0.129461408	0.111671835	0.603589416	0		-0.236825988	-0.770026565	11.51760483				10.90259171	-47.70273972	-48.70273972
17	000017	2002	STChinaA	Railway, shipbuilding, aerospace and other transportation equipment manufacturing	C37	C37	1	1	0	0	1	1	0	1	Shenzhen Stock ExchangeAshare	0	0			20.05574226	4.870939255	-0.258335233	-0.271182567	-1.258335233	-2.893387079	0.01224257	0.050188184	-0.003319971	0.113690719	0.092221834	0.140928805	0.069138035	0.007606225	0.028221831	0.14316763	0.636204183	0		0.380032748	-0.092999525	-1.002924323				7.165522575	0.997081459	-0.002918527
17	000017	2003	STChinaA	Railway, shipbuilding, aerospace and other transportation equipment manufacturing	C37	C37	1	1	0	0	1	1	0	1	Shenzhen Stock ExchangeAshare	0	0	1	1	19.91324806	4.793672562	-0.263596803	-0.260752529	-1.263596773	-2.459477901	-0.068910807	-0.063194372	0.017968668	0.081324846	-0.333306193	0.154041991	0.080187425	-0.031520825	0.147712246	0.154843688	0.589206278	0		0.383091539	-0.132807434	-5.998740196	0.001761921	-0.005105445	-4.51595E-05	4.492752552	0.849882841	-0.150117159	0.881637454
17	000017	2004	STChinaA	Railway, shipbuilding, aerospace and other transportation equipment manufacturing	C37	C37	1	1	0	0	1	1	0	1	Shenzhen Stock ExchangeAshare	0	0	1	1	19.87363243	4.989218235	-0.250675678	-0.257101864	-1.250675678	-2.375119448	-0.039536618	-0.031301364	0.010164938	0.080154538	-0.12479914	0.162221044	0.08504793	-0.013601106	0.161587819	0.168387771	0.567826688	0		0.395672709	-0.038839493	-0.477421194	0.001724716	-0.013804799	-9.39994E-05	3.094032288	1.010703683	0.010703677	0.79058975
17	000017	2005	*STChinaA	Railway, shipbuilding, aerospace and other transportation equipment manufacturing	C37	C37	1	1	0	0	1	1	0	1	Shenzhen Stock ExchangeAshare	0	0	1	1	19.61119461	6.512395859	-0.181409314	-0.214987114	-1.181409359	-1.881840825	0.017341144	-0.012658042	-0.003728123	0.09173315	0.039938796	0.126639321	0.074865378	0.068042904	0.099644922	0.150807351	0.419659227	0		0.188360423	-0.23082602	-1.380304575	0.001284074	0.063398808	0.001180566	2.00263238	1.062862754	0.062862776	-0.236326426
17	000017	2006	SSTChinaA	Railway, shipbuilding, aerospace and other transportation equipment manufacturing	C37	C37	1	1	0	0	1	1	0	1	Shenzhen Stock ExchangeAshare	0	0	1	1	19.40283966	7.978951931	-0.143287987	-0.162086174	-1.143288016	-0.095129192	-0.032381389	-0.088905707	0.005248575	0.021098508	-0.043919843	0.041580252	0.01937768	-0.037276346	0.074008964	0.163693354	0.451987267	0		0.337656438	-0.188081473	-2.470992327				1.215539575	1.027926922	0.027926965
17	000017	2007	SSTChinaA	Railway, shipbuilding, aerospace and other transportation equipment manufacturing	C37	C37	1	1	0	0	1	1	0	1	Shenzhen Stock ExchangeAshare	0	0	0	0	19.18326759	9.429048538	-0.118637353	-0.131152391	-1.118637323	-0.113459967	0.261885494	0.160365403	-0.034346908	0.018569725	0.268695176	0.04322353	0.020844359	-0.012090501	0.002248564	0.191792622	0.319810569	0.130808905	0.86919111	0.067955717	-0.197137684	-7.533596516	0.042731788	0.137543038	0.135136828	0.91381216	0.969682157	-0.030317834	0.529598355	1.304519773
17	000017	2008	SSTChinaA	Railway, shipbuilding, aerospace and other transportation equipment manufacturing	C37	C37	1	1	0	0	1	1	0	1	Shenzhen Stock ExchangeAshare	0	0	0	0	19.06724739	10.44304752	-0.105898015	-0.112275399	-1.105898023	-0.113766737	-0.21955125	-0.061223052	0.024650205	0.043483343	-0.162251353	0.052379299	0.032374356	-0.075393401	0.002016962	0.189616442	0.293404818	0.142380714	0.857619286	0.168803513	-0.109542206	-1.705780983	0.000768481	-0.004736361	0	0.696191549	0.997578263	-0.002421732	0.278855413	0.085676678
17	000017	2009	SSTChinaA	Railway, shipbuilding, aerospace and other transportation equipment manufacturing	C37	C37	1	1	0	0	1	1	0	1	Shenzhen Stock ExchangeAshare	0	0	0	0	18.94952202	11.96672821	-0.091184899	-0.098424271	-1.091184855	-0.106478192	-0.588810384	-0.070409596	0.057953227	0.046792202	-0.406889528	0.046136267	0.02854933	0.023103533	0.002438609	0.191897795	0.141033173	0.155084535	0.84491545	-0.048485026	-0.111060977	1.386183381	0.000629781	-0.001547794	0	0.650406837	1.032373548	0.03237354	0.119579412	0.39591831
17	000017	2010	*STChinaA	Railway, shipbuilding, aerospace and other transportation equipment manufacturing	C37	C37	1	1	0	0	1	1	0	1	Shenzhen Stock ExchangeAshare	0	0	0	0	18.74390984	13.71142101	-0.078669414	-0.085108511	-1.078669429	-0.113555759	0.4188824	0.838009059	-0.035650458	0.063202575	0.215623856	0.03620521	0.023558298	0.047017593	0.012542321	0.157013461	0.155966222	0.184241325	0.815758705	0.146101907	-0.185851544	-1.60735631	0.001041562	0.00483046	0	0.462024987	0.943670988	-0.056328993	2.000583172	1.088189602
17	000017	2011	*STChinaA	Railway, shipbuilding, aerospace and other transportation equipment manufacturing	C37	C37	1	1	0	0	1	1	0	1	Shenzhen Stock ExchangeAshare	0	0	0	0	18.72630119	13.39691639	-0.080665216	-0.079646029	-1.080665231	-0.109593846	0.290034473	0.462496221	-0.023100093	0.073495686	0.123724334	0.042671494	0.034010965	0.002570286	0.028508402	0.105420135	0.112435125	0.181157827	0.818842173	0.073626362	-0.017454267	-0.383956343	0.001881274	0.015205367	0	0.4228293	0.958235741	-0.041764256	1.594625115	1.147837162
17	000017	2012	*STChinaA	Railway, shipbuilding, aerospace and other transportation equipment manufacturing	C37	C37	1	1	0	0	1	1	0	1	Shenzhen Stock ExchangeAshare	0	0	0	0	18.9071064	11.50968552	-0.095150322	-0.08796446	-1.095150352	-0.107708238	-0.349379152	-0.006627361	0.030732948	0.097483598	-0.178011641	0.059757039	0.049432311	-0.043200821	0.036902532	0.108283415	0.07974346	0.145888954	0.854111075	-0.087890074	0.198181316	-2.31232214	0.001181063	-0.006634749	0	0.555444181	1.015777469	0.015777508	0.018968966	-3.700844526
17	000017	2013	*STChinaA	Railway, shipbuilding, aerospace and other transportation equipment manufacturing	C37	C37	1	1	0	0	1	1	0	0	Shenzhen Stock ExchangeAshare	0	0	0	0	18.8361721	0.949186862	19.67994499	-0.184616566	18.67994499	0	10.03218842	10.61597061	-1.85210824	0.10285835	5.812580585	1.015297294	0.983692884	-0.186191678	0.046598803	0.029998505	0.001503678	0.034789454	0.965210557	-0.074157402	-0.068476543	-31.2313633	0.349472106	0.056772921	0.055726741	0.558852375	-0.004503811	-1.004503846	0.999221385	1.001493216
17	000017	2014	Deep ChinaA	Railway, shipbuilding, aerospace and other transportation equipment manufacturing	C37	C37	0	1	0	0	1	1	0	0	Shenzhen Stock ExchangeAshare	0	0	0	0	17.75689125	0.737887025	3.815148354	9.577835083	2.815148354	0	0.056975059	0.076407529	0.545697749	0.061799802	0.027269218	1.215619445	1.053189039	0.076152168	0.131890252	0.119855307	0.015031407	0.087745793	0.912254214	-0.217774227	-0.660160005	-0.996330261	0.012518295	0.334822714	0.270639181	0.242794856	1.753020406	0.753020346	0.978123784	1.107288599
17	000017	2015	Deep ChinaA	Railway, shipbuilding, aerospace and other transportation equipment manufacturing	C37	C37	0	1	0	0	1	1	0	0	Shenzhen Stock ExchangeAshare	0	0	0	0	17.64130211	0.708077252	3.425564051	3.621123314	2.425564051	0	-0.002176051	-0.01410285	-0.007879747	0.067786165	-0.000619503	1.262578726	1.137659073	-0.066036269	0.200468227	0.088452749	0.021973541	0.082081407	0.917918563	-0.193711713	-0.109158888	-1.018317223	0.00307431	-46.43931198	-8.357962608	0.268255949	0.992155135	-0.007844836	60.64838028	-0.313633293
17	000017	2016	Deep ChinaA	Railway, shipbuilding, aerospace and other transportation equipment manufacturing	C37	C37	0	1	0	0	1	1	0	0	Shenzhen Stock ExchangeAshare	0	0	0	0	17.80612755	0.680488765	3.129780531	3.258908272	2.129780531		0.077864788	0.084454842	0.253754199	0.110777549	0.027411181	1.25798893	1.17326355	0.011729825	0.228725851	0.057654645	0.068942025	0.055686746		-0.16971463	0.179187775	-37.73770523	0.008675789	0.256702393	0.18894808	0.380982429	1.290628314	0.290628254	0.879694998
17	000017	2017	Deep ChinaA	Railway, shipbuilding, aerospace and other transportation equipment manufacturing	C37	C37	0	1	0	0	1	1	0	0	Shenzhen Stock ExchangeAshare	0	0		0	18.11361122	0.743597329	3.90011549	3.531777143	2.90011549		0.024742361	0.029538898	0.087384507	0.097921357	0.011485581	1.21058929	1.159817338	-0.046650086	0.394341916	0.037753887	0.053576946	0.030709641		-0.031555306	0.359998256	-0.594211221	0.005184844	0.34029296	0.246175557	0.535018146	1.09137702	0.091376968	0.89996022
17	000017	2018	Deep ChinaA	Railway, shipbuilding, aerospace and other transportation equipment manufacturing	C37	C37	0	1	0	0	1	1	0	0	Shenzhen Stock ExchangeAshare	0	0		0	18.10929298	0.768162489	4.313365936	4.095899582	3.313365936		-0.025619458	-0.033756122	-0.104934737	0.098705873	-0.015683042	1.187176824	1.144757748	-0.129425049	0.396044999	0.032584757	0.047824491	0.020561703		-0.127889812	-0.004309425	-2.190827131	0.003995416	-0.225018129	0.116745509	0.610831678	0.90029645	-0.09970355	1.163773417
17	000017	2019	Deep ChinaA	Railway, shipbuilding, aerospace and other transportation equipment manufacturing	C37	C37	0	1	0	0	1	1	0	0	Shenzhen Stock ExchangeAshare	0	0		0	17.95440865	0.817616343	5.482947826	4.784193039	4.482947826		-0.114929833	-0.116151765	-0.54984647	0.096566126	-0.102783546	1.098543525	0.98003912	-0.219849348	0.615563631	0.096891142	0.066814326	0.012003137		-0.36598599	-0.143486246	3.15520215	0.000943531	-0.009194284	-0.001579751	0.825195789	0.673808575	-0.326191396	1.012228489
17	000017	2020	*STChinaA	Railway, shipbuilding, aerospace and other transportation equipment manufacturing	C37	C37	1	1	0	0	1	1	0	0	Shenzhen Stock ExchangeAshare	0	0		0	18.33449936	0.720497966	3.577791691	4.165594578	2.577791691		0.056652118	0.06194859	0.235989735	0.124182671	0.0371271	1.312508821	1.195575833	0.04297046	0.599844813	0.084249973	0.041334409			0.550293505	0.462418318	-1.55999136	0.004229188	0.104581058	0.081906177	0.778421283	2.24114871	1.24114871	1.003927469
17	000017	2021	Deep ChinaA	Railway, shipbuilding, aerospace and other transportation equipment manufacturing	C37	C37	0	1	0	0	1	1	0	0	Shenzhen Stock ExchangeAshare	0	0		0	18.39396095	0.753472805	4.056347847	3.809167385	3.056347847	0.009421899	-0.017340055	-0.007349893	-0.06605117	0.076489277	-0.009921876	1.257375956	1.144586325	0.160983771	0.481187642	0.084719419	0.035323445			0.402088165	0.061265506	-1.374695182	0.006358183	-1.489051938	-1.323649168	0.589200914	0.936060488	-0.063939534	0.984920382
17	000017	2022	Deep ChinaA	Railway, shipbuilding, aerospace and other transportation equipment manufacturing	C37	C37	0	1	0	0	1	1	0	0	Shenzhen Stock ExchangeAshare	0	0		0	19.80008507	0.232612029	1.303121805	1.504079461	0.303121805	0.002902325	-0.032276869	-0.027935984	-0.048546977	0.062679522	-0.017947439	4.307935238	3.781191111	-0.658066154	0.629495561	0.121350393	0.005800836			1.691506505	3.080109596	3.868600607	0.011304602	-0.749034166	-0.189183369	0.893181682	12.70053482	11.70053482	1.029251218
18	000018	2000	Deep crownAshare	Textile Industry	C17	C17	0	1	1	0	1	1	0	0	Shenzhen Stock ExchangeAshare	0	0			19.89711952	0.298465073	1.425445795		0.425445765	0.058412459				0.108316891	0.030918546	1.933666945	1.367315054	0.048691001	0.18639341	0.144388318	0.367104948	0					0.002147141	0.064981565	0.064274296	2.673043013			1.252675414
18	000018	2001	Deep crownAshare	Textile Industry	C17	C17	0	1	1	0	1	1	0	0	Shenzhen Stock ExchangeAshare	0	0			19.77873039	0.210731387	1.266995788	1.346242666	0.266995788	0.055583719	0.002035725	0.005518036	0.00274058	0.108456455	0.005935204	2.607978106	1.577033639	0.01759572	0.159331322	0.169362426	0.394342273	0		-0.1343503	-0.111648835	-0.833827674			0.329594672	2.743142843	0.999448001	-0.000551994	1.817200661
18	000018	2002	Deep crownAshare	Textile Industry	C17	C17	0	1	1	0	1	1	0	0	Shenzhen Stock ExchangeAshare	0	0			19.74628258	0.180081308	1.219633102	1.243247628	0.219633117	0.034742005	0.003158594	0.009072089	0.003926915	0.124959849	0.007472842	2.805550575	1.708646774	0.042465433	0.138335615	0.165161252	0.407922655	0		0.140952945	-0.031926852	0.436540693			0.37230888	2.327495575	1.005666852	0.005666854	1.802849174
18	000018	2003	Deep crown	Textile Industry	C17	C17	0	1	1	0	1	1	0	0	Shenzhen Stock ExchangeAshare	0	0	1	1	19.78253365	0.201987594	1.253113389	1.236450076	0.253113359	0.034576762	0.00399224	0.011255246	0.004936206	0.141167045	0.007349631	2.696472406	1.626907706	-0.038103536	0.187052578	0.185469672	0.372188479	0.001119625		0.287606716	0.036916446	0.266376823			0.359689564	1.874344468	1.009212494	0.009212486	1.805214882
18	000018	2004	Deep crownA	Textile Industry	C17	C17	0	1	1	0	1	1	0	0	Shenzhen Stock ExchangeAshare	0	0	1	1	20.08662605	0.352758437	1.545018196	1.405970573	0.545018196	0.041095633	0.000907704	0.015954014	0.001276205	0.159381807	0.001578585	1.3221277	0.764607489	0.075239874	0.15829955	0.181205049	0.387968719	0.005690664		0.269285589	0.355393767	-0.727377474			0.601145506	2.001499653	1.099315166	0.099315219	7.010357857
18	000018	2005	Deep crownA	Textile Industry	C17	C17	0	1	1	0	1	1	0	0	Shenzhen Stock ExchangeAshare	0	0	1	1	20.02077484	0.415454865	1.710731864	1.620942354	0.710731864	0.046956435	-0.089839086	-0.068106949	-0.145623967	0.027415702	-0.169140473	1.166493416	0.676771462	0.006518551	0.183360025	0.189353123	0.373888135	0.004489291		0.029222718	-0.063729413	-111.278038			-0.017045787	1.820738435	0.845576763	-0.154423237	0.771021664
18	000018	2006	Deep crownA	Textile Industry	C17	C17	0	1	1	0	1	1	0	0	Shenzhen Stock ExchangeAshare	0	0	1	1	19.91488075	0.325077742	1.481652141	1.594023466	0.481652141	0.057838514	0.043944076	0.069519944	0.070047885	0.027642205	0.08592236	1.898173809	1.335780501	0.000613778	0.140411317	0.159519941	0.332149953	0.003149193		-0.115586832	-0.100481614	-1.449276686			0.096889503	1.851835489	1.038593769	0.038593821	1.428729415
18	000018	2007	STChina CrownA	Textile Industry	C17	C17	1	1	1	0	1	1	0	0	Shenzhen Stock ExchangeAshare	0	0	1	0	19.25120163	0.25703299	1.345954776	1.432558894	0.345954806	0.075355999	-0.369109094	-0.348008037	-0.528770506	-0.152742475	-1.202869892	1.75227046	1.504912972	0.035421122	0.026733438	0.048601579	0.236225024	0.002171347	0.997828662	-0.569564581	-0.48504588	-7.025879383	0.001659209	-0.001381261	-0.001366527	2.215455055	0.566871107	-0.433128893	0.944120884	0.920194566
18	000018	2008	STChina CrownA	Textile Industry	C17	C17	1	1	1	0	1	1	0	0	Shenzhen Stock ExchangeAshare	0	0	1	0	19.07780647	0.32119441	1.473175883	1.401226163	0.473175853	0.089245297	-0.123384744	-0.12558791	-0.172889918	0.118169375	-0.555815756	1.445728302	1.374275088	0.070605166	0.014234087	0.018197579	0.117858887	0	0.981367528	-0.547340989	-0.159195751	-0.790837705	-0.002364186	0.004235452	0.004252954	4.115159512	0.768193781	-0.231806234	1.013527274	0.830413222
18	000018	2009	STChina CrownA	Textile Industry	C17	C17	1	1	1	0	1	1	0	0	Shenzhen Stock ExchangeAshare	0	0	1	0	19.12039757	0.286865205	1.402259469	1.43608892	0.402259469	0.080856882	0.059422024	0.06326279	0.085335314	0.177804202	0.425664425	1.367559314	1.348576069	-0.004303833	0.011912731	0.004254722	0.093249105	0.010520448	0.961967409	-0.41303283	0.04351138	-1.449521303	-0.001634217	-0.00385419	-0.003900471	7.315938473	1.096284866	0.096284829	1.068788052	1.320811629
18	000018	2010	STChina CrownA	Textile Industry	C17	C17	1	1	1	0	1	1	0	0	Shenzhen Stock ExchangeAshare	0	0	1	0	19.09225845	0.276471913	1.382116318	1.392256856	0.382116348	0.078286678	0.011942733	0.01500392	0.016627351	0.537692428	0.253545851	1.261364698	1.251156688	0.00121381	0.002996826	0.0021949	0.089367576	0.01046849	0.962185502	-0.660179079	-0.027746195	-0.79758662	-0.004780609	-0.019217351	-0.019217351	20.93146324	0.986423552	-0.013576459	1.280465245	2.308052063
18	000018	2011	STChina CrownA	Textile Industry	C17	C17	1	1	1	0	1	1	0	0	Shenzhen Stock ExchangeAshare	0	0	1	0	18.96439171	0.31679979	1.463699818	1.419141054	0.463699758	0.087558225	-0.094700411	-0.093214966	-0.134393245	0.566606045	-1.768797517	1.268650293	1.264896035	0.02439886	0.004323718	0.000943208	0.070079483	0.011037403	0.959354699	0.053402644	-0.1200293	-8.348793983	0.041075647	-0.023165315	0.002456257	17.48531342	0.83092308	-0.169076934	0.981896639	0.98546952
18	000018	2012	STChina CrownA	Textile Industry	C17	C17	1	1	1	0	1	1	0	0	Shenzhen Stock ExchangeAshare	0	0	1	0	18.96302032	0.316993415	1.464114785	1.463907003	0.464114755	0.086515471	-0.001436963	-0.004260813	-0.00210358	0.512119889	-0.02229077	1.268473387	1.266133785	-0.002234955	0.004329657	0.000590317	0.07218764	0.010818235	0.959533215	0.126408502	-0.001371567	-0.985804737	0.040117543	-1.539180517	0.144775242	15.50177479	0.998345375	-0.001654619	2.535871267	-3.847043991
18	000018	2013	*STChina CrownA	Textile Industry	C17	C17	1	1	1	0	1	1	0	0	Shenzhen Stock ExchangeAshare	0	0	1	0	18.95426178	0.26932779	1.368602753	1.414957404	0.368602723	0.080260694	0.04583814	0.061207466	0.064859018	0.649579346	0.29074806	1.866463065	1.866463065	0.010020997	0	0	0.042176466	0.010677004	0.959413648	1.433290839	-0.008719452	-32.73845673	0.11046087	0.291400254	0.232994869	6.315154552	1.060459971	0.060460016	1.024178505	1.417999029
18	000018	2014	China CrownA	Textile Industry	C17	C17	0	1	1	0	1	1	0	0	Shenzhen Stock ExchangeAshare	0	0	0	0	19.03272057	0.297661245	1.423814416	1.396745563	0.423814356	0.076761797	0.024158545	0.025196003	0.033743341	0.658591509	0.389200091	1.674033284	1.674033284	0.007493744	0	0	0.007196822	0.009652774	0.962694824	-0.592006862	0.081618115	-0.453853697	0.100394964	0.233267426	0.095694631	16.74191093	1.039675951	0.039675914	0.943139553	1.707777619
18	000018	2015	The Great Wall of China	Textile Industry	C17	C17	0	1	1	0	1	1	0	0	Shenzhen Stock ExchangeAshare	0	0	0	0	22.1139164	0.681255639	3.137310266	2.97991395	2.137310266	0.023007629	0.16473721	0.231162339	0.490902692	0.210787073	0.08630228	1.39849484	1.336378694	-0.072695449	0.585645258	0.041850708	0.010913907	0.002306866	0.996019363	363.0682983	20.78444099	79.72949219	0.040937621	0.381099343	0.196588799	1.001771331	9.886494637	8.886494637	1.127361655	1.033899546
18	000018	2016	The Great Wall of China	Building decoration and other construction industries	E50	E	0	1	1	0	0	1	0	0	Shenzhen Stock ExchangeAshare	0	0	0	0	22.80097771	0.770793676	4.362881184	3.858418226	3.362880945	0.311340451	0.078658283	0.114761002	0.30349654	0.258439779	0.101198927	1.406196475	1.343715906	-0.211349607	0.466452122	0.041685134	0.016088262	0.013298405	0.979329586	0.163237289	0.987866282	0.364023715	0.021199659	0.176179826	0.158986032	1.711935759	1.429457545	0.429457605	1.227024198	1.041469455
18	000018	2017	The Great Wall of China	Building decoration and other construction industries	E50	E	0	1	1	0	0	1	0	0	Shenzhen Stock ExchangeAshare	0	0	0	0	23.1801033	0.806290984	5.162382126	4.80462122	4.162382126	0.365069598	0.039080653	0.096025161	0.187767729	0.247920498	0.05911015	1.242418647	1.173742056	-0.152716175	0.489094198	0.047724266	0.014958816	0.010929563	0.983542919	0.39273873	0.461004734	-0.186503276	0.020245375	0.257385373	0.248515397	1.795847416	1.234738111	0.234738067	1.846474528	1.040056586
18	000018	2018	The Great Wall of China	Building decoration and other construction industries	E50	E	0	1	1	0	0	1	0	0	Shenzhen Stock ExchangeAshare	0	0	0	0	22.98538971	0.972346604	36.16191864	8.421826363	35.16191864	0.602455139	-0.161698088	-0.104409873	-1.36179316	-0.009276086	-0.708600402	0.906247556	0.825945735	0.086206369	0.437612712	0.074715972	0.01653019	0.010404718	0.986755848	-0.626452029	-0.176929772	-5.478016376	0.003326174	-0.00470298	-0.001912005	3.956944704	0.117499389	-0.882500589	0.64694339	0.957973659
19	000019	2000	Deep Treasure	Wine, beverage and refined tea manufacturing industry	C15	C15	0	0	0	0	1	1	0	0	Shenzhen Stock ExchangeAshare	0	0			19.87021065	0.320259154	1.471148968		0.471148938	0				0.150453478	0.151200131	0.952869952	0.850757539	0.062382009	0.063046969	0.03270245	0.160117313	0.049059629					0.038657654	0.207403988	0.18878904	6.066516876			1.553516269
19	000019	2001	Deep TreasureA	Wine, beverage and refined tea manufacturing industry	C15	C15	0	0	0	0	1	1	0	0	Shenzhen Stock ExchangeAshare	0	0			19.80918312	0.182292387	1.222931027	1.339369535	0.222930998	0.017974516	0.027525909	0.041321542	0.036867365	0.202068686	0.186023533	2.260260105	2.060224056	-0.030086782	0.172448844	0.033471119	0.104017645	0.041935846		-0.128909245	-0.059202597	0.071714528	0.036462031	0.167828858	0.143763676	6.551973343	1.131750703	0.131750762	1.285371065
19	000019	2002	Deep TreasureA	Wine, beverage and refined tea manufacturing industry	C15	C15	0	0	0	0	1	1	0	0	Shenzhen Stock ExchangeAshare	0	0			19.93073273	0.362226814	1.567955494	1.384505868	0.567955554	0.08412081	0.02534188	0.032599706	0.03508598	0.218650907	0.139792711	1.363784552	1.22925806	-0.083178885	0.063650958	0.040848859	0.076795854	0.088008866		0.264510274	0.129246533	-0.049747609	0.010668367	0.072368152	0.05172554	5.851113319	0.880758762	-0.11924123	1.219857097
19	000019	2003	Deep TreasureA	Wine, beverage and refined tea manufacturing industry	C15	C15	0	0	0	0	1	1	0	0	Shenzhen Stock ExchangeAshare	0	0	0	0	19.91113663	0.460485131	1.853516936	1.697431445	0.853516996	0.088656262	-0.109793879	-0.098976761	-0.186367586	0.249990448	-0.793036699	0.830076337	0.741035402	-0.057726771	0.176711828	0.03632877	0.071781434	0.086240888		-0.197788924	-0.019406699	-5.550901413	0.012263319	-0.015616661	-0.009888504	7.152185917	0.829518557	-0.170481473	0.910392225
19	000019	2004	Deep TreasureA	Wine, beverage and refined tea manufacturing industry	C15	C15	0	0	0	0	1	1	0	0	Shenzhen Stock ExchangeAshare	0	0	1	1	19.95603752	0.485979259	1.945446849	1.899401307	0.945446849	0.076545238	-0.003827395	0.010557927	-0.007269759	0.207485929	-0.026840826	0.642045021	0.547662914	0.00317074	0.162645221	0.041846395	0.186818704	0.079098567		0.043291997	0.045924801	-0.964689136	-0.00285599	0.087321602	0.179344624	7.17023468	0.99650085	-0.003499162	-2.263790369
19	000019	2005	Deep TreasureA	Wine, beverage and refined tea manufacturing industry	C15	C15	0	0	0	0	1	1	0	0	Shenzhen Stock ExchangeAshare	0	0	1	1	19.9002533	0.411281168	1.698603749	1.817097068	0.69860369	0.092657506	0.009810905	0.024064939	0.017827367	0.13810049	0.054400682	0.903951466	0.723541379	-0.018451409	0.174679101	0.063353062	0.218121454	0.066319279		0.258037686	-0.054256648	-3.549776554	0.004463959	0.079000145	0.037253346	5.390301228	1.083179951	0.083179899	2.361498833
19	000019	2006	Deep TreasureA	Wine, beverage and refined tea manufacturing industry	C15	C15	0	0	0	0	1	1	0	0	Shenzhen Stock ExchangeAshare	0	0	1	1	19.96620941	0.368205279	1.58279264	1.636750221	0.58279258	0.034595773	0.083311252	0.094373256	0.136359721	0.135502428	0.369130373	1.274837136	0.995928407	-0.063963279	0.251515597	0.096380986	0.196387008	0.051076002		0.258041978	0.068179466	7.536317825	0.024061134	0.061683383	0.053693369	4.576801777	1.146336913	0.146336943	1.071956396
19	000019	2007	Deep TreasureA	Wine, beverage and refined tea manufacturing industry	C15	C15	0	0	0	0	1	1	0	0	Shenzhen Stock ExchangeAshare	0	0	1	1	19.96413803	0.215706944	1.275033593	1.412499309	0.275033593	0.02283811	0.095265128	0.109715797	0.134561941	0.193897501	0.23219502	1.583514571	1.183819652	-0.005234705	0.105532102	0.078890413	0.206802979	0.141648188	0.858351827	0.875831544	-0.002068168	0.179959103	0.023373256	0.095732003	0.048977379	2.434832811	1.23880589	0.23880586	1.095282197	1.228307962
19	000019	2008	Deep TreasureA	Wine, beverage and refined tea manufacturing industry	C15	C15	0	0	0	0	1	1	0	0	Shenzhen Stock ExchangeAshare	0	0	1	1	20.09204674	0.279769152	1.388443708	1.332949042	0.388443708	0.03179165	0.03202657	0.046826348	0.042689785	0.219448611	0.105967201	1.111532569	0.752797902	0.000971894	0.068612762	0.091879122	0.180539995	0.218943432	0.781056583	-0.213913515	0.136447564	-0.641252518	0.022785688	0.184316218	0.142818317	3.520045042	1.043620825	0.043620866	1.253293395	1.459771752
19	000019	2009	Deep TreasureA	Wine, beverage and refined tea manufacturing industry	C15	C15	0	0	0	0	1	1	0	0	Shenzhen Stock ExchangeAshare	0	0	1	1	20.25062943	0.413914382	1.70623529	1.543564677	0.706235349	0.118260242	-0.017078154	-0.002572161	-0.026361233	0.258015811	-0.053573754	1.011688352	0.803895116	0.002751891	0.053066064	0.069674663	0.190320984	0.227872223	0.772127748	0.218531772	0.171849936	-1.616052151	0.012184663	-0.257111609	-0.130473167	3.385192394	0.953589261	-0.046410754	0.170261934	-7.66411829
19	000019	2010	Deep TreasureA	Wine, beverage and refined tea manufacturing industry	C15	C15	0	0	0	0	1	1	0	0	Shenzhen Stock ExchangeAshare	0	0	1	1	20.30542755	0.433622986	1.76560843	1.736227393	0.76560837	0.06762623	0.014019676	0.032754406	0.024341347	0.227735475	0.039101355	0.920918643	0.715231717	0.00793206	0.092525184	0.080740966	0.234818771	0.284550965	0.715449035	0.24793452	0.056327425	-1.910817862	0.014486115	0.29815203	0.195219174	2.865432024	1.020805717	0.020805743	1.880223036	1.66451025
19	000019	2011	Deep TreasureA	Wine, beverage and refined tea manufacturing industry	C15	C15	0	0	0	0	1	1	0	0	Shenzhen Stock ExchangeAshare	0	0	1	1	20.78338623	0.162046626	1.193383813	1.362375855	0.193383828	0.004975722	0.011210247	0.019358287	0.01527257	0.191044748	0.030302711	3.739752293	3.399832964	-0.017693825	0.067581765	0.053658444	0.142008021	0.190713763	0.809286237	0.384829611	0.612778246	0.073213272	0.019065613	0.443113416	0.295719564	3.337094069	2.386101484	1.386101365	1.216178656	1.996777654
19	000019	2012	Deep TreasureA	Wine, beverage and refined tea manufacturing industry	C15	C15	0	0	0	0	1	1	0	0	Shenzhen Stock ExchangeAshare	0	0	1	1	20.92456818	0.177289367	1.215494156	1.205116987	0.215494201	0.008534776	0.06482736	0.066871457	0.07812456	0.171564206	0.23830834	3.530081987	2.552661419	-0.039603248	0.086184151	0.166364089	0.130841792	0.162144989	0.837854981	-0.023379045	0.151634455	6.680398941	0.015080757	0.060961958	0.036670163	3.935111523	1.130685687	0.130685717	0.993704915	1.24690783
19	000019	2013	Deep TreasureA	Wine, beverage and refined tea manufacturing industry	C15	C15	0	0	0	0	1	1	0	0	Shenzhen Stock ExchangeAshare	0	0	1	1	21.01342392	0.243112758	1.321200728	1.268491864	0.321200758	0.015324805	0.035328679	0.048352253	0.044814143	0.161396667	0.103153788	2.318221569	1.329973817	-0.008916277	0.079800256	0.22861442	0.23059392	0.153924122	0.846075892	0.4103356	0.092922725	-0.389524251	0.041860942	0.295925826	0.270779222	3.049467564	1.00548017	0.005480216	0.998040915	1.375565171
19	000019	2014	Deep TreasureA	Wine, beverage and refined tea manufacturing industry	C15	C15	0	0	0	0	1	1	0	0	Shenzhen Stock ExchangeAshare	0	0	1	1	20.8670311	0.13941817	1.16200459	1.242318988	0.16200456	0.015495018	0.011340641	0.013664472	0.014088694	0.377761573	0.038373731	3.706575394	2.811804533	0.022036066	0.089335606	0.112628013	0.344237655	0.170586348	0.829413652	-0.160151213	-0.136182159	-0.687572002	0.067947976	1.385455489	0.217561781	3.13649869	0.982162058	-0.017837932	0.942768991	3.028674603
19	000019	2015	Deep TreasureA	Wine, beverage and refined tea manufacturing industry	C15	C15	0	0	0	0	1	1	0	0	Shenzhen Stock ExchangeAshare	0	0	1	1	20.78196716	0.097430237	1.107947588	1.135481834	0.107947595	0.014995658	-0.038789324	-0.038262136	-0.044044569	0.268403888	-0.127017856	5.025885105	3.044772625	-0.043342646	0.071618073	0.165798411	0.337984353	0.182050809	0.817949176	-0.081214748	-0.081545569	-4.04119873	0.039457615	-0.330130279	-0.062721066	3.135369301	0.963266015	-0.036734011	1.048277497	0.140134588
19	000019	2016	Deep TreasureA	Wine, beverage and refined tea manufacturing industry	C15	C15	0	0	0	0	1	1	0	0	Shenzhen Stock ExchangeAshare	0	0	1	1	20.88754463	0.109291799	1.122702122	1.115665197	0.122702137	0.013151231	0.08052294	0.100959107	0.089836642	0.251423329	0.329740018	5.27465868	4.047031403	0.052387167	0.053101864	0.119597651	0.282563776	0.166034028	0.83339411	-0.191709548	0.111352719	-3.098332644	0.092172951	0.2206413	0.21067664	4.31095171	1.096747279	0.096747339	0.989648223	1.34814024
19	000019	2017	Deep TreasureA	Wine, beverage and refined tea manufacturing industry	C15	C15	0	0	0	0	1	1	0	0	Shenzhen Stock ExchangeAshare	0	0	1	1	20.79128456	0.10018149	1.111335278	1.117263198	0.111335225	0.014436147	-0.054472949	-0.056000881	-0.060860623	0.221259624	-0.193984047	5.668918133	4.00120163	-0.088673219	0.072117023	0.14509353	0.293111414	0.175003424		0.155016825	-0.091772161	-1.679489374	0.017345894	-0.089382008	0.000415751	3.389843702	0.917517364	-0.082482666	1.027621865	0.459320933
19	000019	2018	Shenzhen Grain Holdings	Wine, beverage and refined tea manufacturing industry	C15	C15	0	0	0	0	1	1	0	0	Shenzhen Stock ExchangeAshare	0	0	1	1	22.59028053	0.329474241	1.491366982	1.422314763	0.491367012	0.129620776	0.08511509	0.092707314	0.121060446	0.099002704	0.029822679	2.888984203	0.995996654	0.046236802	0.073218487	0.434661239	0.153523594	0.088112794		33.07236862	5.043567657	-6.238210201	0.003147046	0.099775836	0.054484043	0.601271689	4.503539085	3.503539324	1.02985549	1.298646808
19	000019	2019	Shenzhen Grain Holdings	Wholesale Industry	F51	F	0	0	0	0	0	1	0	0	Shenzhen Stock ExchangeAshare	0	0	1	1	22.63651466	0.317580491	1.465374231	1.477955937	0.465374261	0.173362151	0.058066431	0.064692259	0.085819632	0.099880554	0.034766454	3.438699722	0.845897973	0.028051946	0.049990319	0.452349931	0.13948822	0.086961061		0.027995871	0.047320724	0.198409215	0.005292359	0.136432186	0.103752576	0.612574756	1.065898061	0.065898046	0.998516142	1.240327001
19	000019	2020	Shenzhen Grain Holdings	Wholesale Industry	F51	F	0	0	0	0	0	1	0	0	Shenzhen Stock ExchangeAshare	0	0	1	1	22.71242523	0.343960404	1.524298191	1.495373726	0.524298251	0.168876767	0.057335827	0.067130797	0.085738488	0.097565055	0.03397458	2.688349009	0.468349189	0.039200049	0.027131027	0.46766305	0.153596044	0.081991345		0.074551933	0.078865178	0.050076894	0.005591117	0.145132437	0.118098676	0.615033627	1.037160039	0.037160069	1.032560945	1.228902221
19	000019	2021	Shenzhen Grain Holdings	Wholesale Industry	F51	F	0	0	0	0	0	1	0	0	Shenzhen Stock ExchangeAshare	0	0	1	1	22.76053238	0.387595862	1.632908702	1.578040957	0.632908642	0.166530445	0.058256298	0.076439917	0.091930822	0.12626563	0.043030515	2.085559368	0.384384871	0.05742085	0.036905006	0.451211303	0.277436346	0.079457037	0.920288205	-0.146826521	0.049283873	0.080587082	0.00951981	0.187020794	0.154646903	0.756405234	0.979492366	-0.020507634	1.109214306	1.224271178
19	000019	2022	Shenzhen Grain Holdings	Wholesale Industry	F51	F	0	0	0	0	0	1	0	0	Shenzhen Stock ExchangeAshare	0	0		1	22.73031616	0.350588918	1.539856672	1.585720778	0.539856672	0.036298029	0.055363663	0.069124416	0.087791309	0.137122884	0.05032032	1.676224351	0.193204328	0.071477599	0.031826161	0.483655423	0.287762433	0.079881914	0.919855535	-0.180169553	-0.029764742	-0.041281994	0.008486806	0.149812788	0.111723892	0.895174146	1.028865576	0.02886558	1.109058976	1.285757184
20	000020	2000	Deep HuafaA	Computer, communication and other electronic equipment manufacturing	C39	C39	0	1	0	0	1	1	0	0	Shenzhen Stock ExchangeAshare	0	0			19.9617691	0.358989328	1.560036421		0.56003648	0				0.036544692	0.024305496	1.275095463	0.831188619	0.009679228	0.142308474	0.159357831	0.508520126	0								3.943586826
20	000020	2001	Deep HuafaA	Computer, communication and other electronic equipment manufacturing	C39	C39	0	1	0	0	1	1	0	0	Shenzhen Stock ExchangeAshare	0	0			19.92526054	0.354153305	1.548355103	1.5542804	0.548355043	0	0.006641787	0.019178595	0.010323198	0.029964592	0.036758732	0.960953116	0.667975128	0.088832162	0.115830906	0.103759132	0.507337511	0		-0.30022186	-0.035850219	0.058318608				5.433448315	0.971423686	-0.028576296
20	000020	2002	Deep HuafaA	Computer, communication and other electronic equipment manufacturing	C39	C39	0	1	0	0	1	1	0	0	Shenzhen Stock ExchangeAshare	0	0			19.98724556	0.386273563	1.629390478	1.589094996	0.629390419	0	0.011536406	0.027130783	0.018332444	0.067759477	0.041563336	0.903132737	0.659179449	0.014312288	0.108159393	0.094232701	0.62286818	0		0.556339741	0.063947916	0.7597633				3.714424133	1.011034012	0.011034019
20	000020	2003	Deep HuafaA	Computer, communication and other electronic equipment manufacturing	C39	C39	0	1	0	0	1	1	0	0	Shenzhen Stock ExchangeAshare	0	0	1	1	19.9817276	0.419416666	1.722405672	1.674479127	0.722405672	0	-0.016190963	-0.002036398	-0.02711143	0.079814494	-0.065256864	0.929564655	0.703382373	0.010025354	0.181300879	0.094864607	0.583216131	0		-0.080945514	-0.005503374	-2.442969322				4.019329071	0.940790713	-0.059209261
20	000020	2004	STHuafaA	Computer, communication and other electronic equipment manufacturing	C39	C39	1	1	0	0	1	1	0	0	Shenzhen Stock ExchangeAshare	0	0	1	1	19.87861824	0.459548324	1.850304246	1.780781865	0.850304246	0	-0.097875535	-0.081970848	-0.174294978	0.011318722	-0.34308207	0.78244698	0.58906126	0.025167966	0.180206478	0.088870093	0.607563674	0		0.090476923	-0.097972356	4.733083725				3.324734211	0.839676797	-0.160323218
20	000020	2005	*STHuafaA	Computer, communication and other electronic equipment manufacturing	C39	C39	1	1	0	0	1	1	0	0	Shenzhen Stock ExchangeAshare	0	0	1	1	19.77956581	0.386259109	1.629352093	1.73827517	0.629352093	0	0.016173789	0.032493051	0.028114494	0.064437628	0.057876334	0.837758005	0.63411212	0.070858337	0.18086262	0.078660093	0.647176504	0		-0.114698201	-0.094303742	-1.149346232				3.401325226	1.028515339	0.028515343
20	000020	2006	SSTHuafaA	Computer, communication and other electronic equipment manufacturing	C39	C39	1	1	0	0	1	1	0	0	Shenzhen Stock ExchangeAshare	0	0	1	1	19.74518394	0.404723734	1.679892182	1.653802156	0.679892242	0	-0.051107712	-0.037508294	-0.084522039	0.026160432	-0.121297747	0.912300348	0.817679048	0.070871636	0.267270029	0.038295493	0.630342782	0		0.408899844	-0.033797391	-3.952785015				2.332578421	0.937134027	-0.062865943
20	000020	2007	STHuafaA	Computer, communication and other electronic equipment manufacturing	C39	C39	1	1	0	0	1	1	0	0	Shenzhen Stock ExchangeAshare	0	0	0	0	19.73965073	0.352331489	1.543999672	1.6092695	0.543999732	0	0.05884333	0.068246961	0.094694778	0.13511087	0.114186317	1.007232189	0.7598387	0.039693903	0.153765649	0.087164484	0.50069648	0.017252114	0.982747912	0.198725134	-0.005517632	-2.128446341	0.004783052	0.043262091	-0.032800511	1.935145855	1.082010031	0.082010061	1.197850227	1.939962387
20	000020	2008	STHuafaA	Computer, communication and other electronic equipment manufacturing	C39	C39	1	1	0	0	1	1	0	0	Shenzhen Stock ExchangeAshare	0	0	0	0	19.9173317	0.445208162	1.802477837	1.674718142	0.802477837	0.001512883	0.018444203	0.027885646	0.030888842	0.180718809	0.039957035	0.995347559	0.741121769	-0.041678324	0.220290363	0.112969697	0.435432225	0.013999292	0.986000717	-0.019889984	0.194443941	-0.657031655	0.000925417	0.035664275	-0.539887607	2.358330488	1.023158789	0.023158798	2.328144073	2.650136232
20	000020	2009	Deep HuafaA	Computer, communication and other electronic equipment manufacturing	C39	C39	0	1	0	0	1	1	0	0	Shenzhen Stock ExchangeAshare	0	0	0	0	20.44458199	0.667057931	3.003525257	2.407993555	2.003525257	0.472908199	0.006904468	0.031307191	0.016625915	0.112888463	0.008174104	1.592113733	1.424726963	-0.131666899	0.262329578	0.061655466	0.276809067	0.072385065	0.927614927	1.683523774	0.694267869	-0.451025277	0.011835102	0.84209621	0.418392628	1.488953948	1.016765237	0.016765283	2.637204647	1.923467278
20	000020	2010	Deep HuafaA	Computer, communication and other electronic equipment manufacturing	C39	C39	0	1	0	0	1	1	0	0	Shenzhen Stock ExchangeAshare	0	0	0	0	20.40291595	0.632777631	2.723145723	2.859388113	1.723145723	0.439912647	0.012379339	0.041257549	0.035397332	0.105752125	0.012308889	1.660883904	1.362917185	0.078248039	0.250277728	0.102604263	0.281891525	0.073601462	0.926398516	0.466918677	-0.040811755	1.208944082	0.00905071	0.53963697	0.26609832	0.973596692	1.057947874	0.057947885	2.44592905	1.573136806
20	000020	2011	Deep HuafaA	Computer, communication and other electronic equipment manufacturing	C39	C39	0	1	0	0	1	1	0	0	Shenzhen Stock ExchangeAshare	0	0	0	0	20.32037544	0.585659623	2.41347456	2.565354586	1.413474679	0.402278274	0.014881547	0.048076905	0.038176443	0.09901493	0.011846059	1.764652729	1.491917014	0.072070576	0.127999663	0.083675474	0.310554594	0.077744849	0.922255158	0.174626634	-0.079224624	0.130459204	0.00886252	0.533939898	0.286310941	0.763190448	1.03891933	0.038919345	2.305671692	1.563977838
20	000020	2012	Deep HuafaA	Computer, communication and other electronic equipment manufacturing	C39	C39	0	1	0	0	1	1	0	0	Shenzhen Stock ExchangeAshare	0	0	0	0	20.34001923	0.588963449	2.432873726	2.423230648	1.432873607	0.370845467	0.004802702	0.038965892	0.011638055	0.119857736	0.00447843	1.625455499	1.444464326	0.027021527	0.237341851	0.062746823	0.297432274	0.074141324	0.925858676	-0.173430637	0.019838057	-0.68751353	0.006735794	1.05264616	0.300126672	0.941639841	1.011706114	0.011706173	5.678301334	1.74168694
20	000020	2013	Deep Huafa	Computer, communication and other electronic equipment manufacturing	C39	C39	0	1	0	0	1	1	0	0	Shenzhen Stock ExchangeAshare	0	0	0	0	20.41040039	0.625809491	2.67243576	2.551245213	1.672435641	0.376175404	-0.009224956	0.019616747	-0.023535123	0.112028934	-0.010397547	1.507312059	1.346309423	-0.094829537	0.221889704	0.064427979	0.267371953	0.067493103	0.932506919	-0.134095311	0.072916843	-3.010366201	0.006332913	-0.522648335	0.141901895	1.16675806	0.976738632	-0.023261392	-1.82473433	2.460644484
20	000020	2014	Deep HuafaA	Computer, communication and other electronic equipment manufacturing	C39	C39	0	1	0	0	1	1	0	0	Shenzhen Stock ExchangeAshare	0	0	0	0	20.87404633	0.758027554	4.132701874	3.412682056	3.132702112	0.676390827	0.008117484	0.053247962	0.027702391	0.145128369	0.011063875	3.026378632	2.921102285	0.102767654	0.096690036	0.026557978	0.160344228	0.04116711	0.95883292	0.108513772	0.589859009	-2.179553032	0.012393132	0.809049487	0.277727157	1.673394442	1.02809155	0.028091492	4.737866879	1.370043159
20	000020	2015	Deep HuafaA	Computer, communication and other electronic equipment manufacturing	C39	C39	0	1	0	0	1	1	0	0	Shenzhen Stock ExchangeAshare	0	0	0	0	20.86735725	0.728190422	3.679046154	3.893457651	2.679046154	0.639666855	-0.003624965	0.041677449	-0.014113646	0.163086936	-0.008410846	3.385612011	3.289991617	0.150205702	0.095209509	0.02349123	0.095764868	0.040149618	0.959850371	-0.281192869	-0.006666482	-1.546442866	0.019771067	-103.7629318	-43.14197922	2.312496185	1.115819454	0.115819491	-507.5153503	1.349764347
20	000020	2016	Deep HuafaA	Computer, communication and other electronic equipment manufacturing	C39	C39	0	1	0	0	1	1	0	0	Shenzhen Stock ExchangeAshare	0	0	0	0	20.26515198	0.494528174	1.978349566	2.820966244	0.978349626	0.008080632	0.006106648	0.015324394	0.017226648	0.136362329	0.00881459	1.127528906	0.976315081	-0.029555762	0.221048951	0.074156836	0.128929421	0.070956253		0.239684865	-0.452397197	-2.299193382	0.015121684	1.078296304	0.371449649	1.021492958	1.018351912	0.018351883	1.577322364	1.921222925
20	000020	2017	Deep HuafaA	Computer, communication and other electronic equipment manufacturing	C39	C39	0	1	0	0	1	1	0	0	Shenzhen Stock ExchangeAshare	0	0	0	0	20.26085281	0.49080351	1.963878393	1.971103191	0.963878393	0.000200822	0.001543939	0.018237712	0.003043263	0.093391344	0.001135622	1.126461506	0.931050301	0.018615352	0.23627311	0.095888525	0.132779911	0.068767674		0.385795861	-0.004289195	-0.821461856	0.009328928	3.162517786	0.615022719	0.733954847	1.003047943	0.0030479	4.54752779	2.088803768
20	000020	2018	Deep HuafaA	Computer, communication and other electronic equipment manufacturing	C39	C39	0	1	0	0	1	1	0	0	Shenzhen Stock ExchangeAshare	0	0	0	0	20.2405262	0.475007027	1.904787421	1.934181929	0.904787362	0.000198779	0.005285343	0.023914162	0.010222815	0.110439673	0.005172341	1.092790008	0.877904356	-0.035480164	0.189271912	0.102049775	0.30479157	0.067762695		-0.257556051	-0.020122781	2.381558895	0.008277131	1.148294449	0.282436103	0.968673348	1.010275364	0.010275336	3.246702909	1.9007231
20	000020	2019	Deep HuafaA	Computer, communication and other electronic equipment manufacturing	C39	C39	0	1	0	0	1	1	0	0	Shenzhen Stock ExchangeAshare	0	0	0	0	20.23577309	0.463615417	1.864333987	1.884391665	0.864333928	0.186244145	0.008869086	0.028747177	0.016712833	0.120649181	0.007567033	1.512726068	1.192808032	0.121244028	0.225926161	0.109045081	0.322763711	0.069962755		0.13266018	-0.00474202	0.65705961	0.008580023	0.798757911	0.295546472	0.851164281	1.01685369	0.016853668	2.283329725	1.776076913
20	000020	2020	Deep HuafaA	Computer, communication and other electronic equipment manufacturing	C39	C39	0	1	0	0	1	1	0	0	Shenzhen Stock ExchangeAshare	0	0	0	0	20.25769997	0.464384109	1.86700964	1.865685463	0.86700958	0.162219882	0.010999192	0.034555096	0.020521032	0.113501199	0.00987389	1.492171407	1.18228209	0.095127761	0.203995019	0.111768544	0.308397144	0.065023869		-0.041320581	0.022169523	0.250938803	0.00804158	0.630903721	0.22534205	0.907534003	1.020704627	0.020704634	2.433667898	1.769525886
20	000020	2021	Deep HuafaA	Computer, communication and other electronic equipment manufacturing	C39	C39	0	1	0	0	1	1	0	0	Shenzhen Stock ExchangeAshare	0	0	0	0	20.30764961	0.479567587	1.921479106	1.894532919	0.921479106	0.012881294	0.011185571	0.030668505	0.021191433	0.108112767	0.009406735	1.206273913	0.915935934	-0.018674253	0.19498235	0.137264907	0.284709513	0.059356872		0.106786855	0.051217981	0.054422315	0.010595349	0.678785443	0.397362441	0.861969054	1.021418333	0.021418376	1.652306557	1.695316911
20	000020	2022	Deep HuafaA	Computer, communication and other electronic equipment manufacturing	C39	C39	0	1	0	0	1	1	0	0	Shenzhen Stock ExchangeAshare	0	0		0	20.22703934	0.419243485	1.721891999	1.82023561	0.721892059	0.130342141	0.015964864	0.028148985	0.029059812	0.10478586	0.015242673	1.707442641	1.378909111	0.135328531	0.177848682	0.109139226	0.280775547	0.06152641		-0.132150769	-0.077446297	0.406262785	0.013256037	0.574976504	0.338853806	0.916302919	1.029488325	0.029488275	1.165722132	2.171392679
21	000021	2000	Deep TechnologyA	Computer, communication and other electronic equipment manufacturing	C39	C39	0	0	0	0	1	1	0	0	Shenzhen Stock ExchangeAshare	0	0			22.07777596	0.398946971	1.663746715		0.663746715	0.091349691				0.111063533	0.039023228	2.030818224	1.796616316	-0.113427848	0.318933964	0.079282254	0.249289602	0.000797112					0.004661549	0.106715515	0.106652416	1.00278306			1.153459191
21	000021	2001	Deep TechnologyA	Computer, communication and other electronic equipment manufacturing	C39	C39	0	0	0	0	1	1	0	0	Shenzhen Stock ExchangeAshare	0	0			22.25912857	0.500332475	2.001330853	1.83225286	1.001330853	0.318439037	-0.005412464	0.005291994	-0.009917001	0.060911663	-0.005884014	2.648215294	2.289568901	0.044121467	0.368553013	0.095714733	0.245328054	0.001004472		0.01412519	0.198837951	-1.15291214	0.002171098	-0.584487975	-0.584053338	1.18543005	0.996618211	-0.003381814	-1.5487957	6.73613596
21	000021	2002	Deep TechnologyA	Computer, communication and other electronic equipment manufacturing	C39	C39	0	0	0	0	1	1	0	0	Shenzhen Stock ExchangeAshare	0	0			22.3419075	0.547199249	2.208476782	2.104090214	1.208476901	0.080500506	0.012500502	0.028975159	0.026302183	0.070805565	0.009803464	1.479095221	1.326806188	0.05053981	0.387333691	0.077295408	0.198547781	0.000511716		0.576778889	0.086301044	-3.627100468	0.00476157	0.33131066	0.331119299	0.816686392	0.984410465	-0.015589528	1.573517442	2.03447175
21	000021	2003	Deep TechnologyA	Computer, communication and other electronic equipment manufacturing	C39	C39	0	0	0	0	1	1	0	0	Shenzhen Stock ExchangeAshare	0	0	1	1	22.20231819	0.428479493	1.749718547	1.968409538	0.749718487	0	0.047189977	0.060972542	0.092889197	0.079712935	0.028323881	1.774285913	1.471632242	0.192922324	0.450576305	0.129680932	0.179343507	0.000517995		0.272031724	-0.130284086	2.675117016	0.007836533	0.216384977	0.213779137	0.558386326	1.097746611	0.097746566	1.01055336	1.541751742
21	000021	2004	Deep TechnologyA	Computer, communication and other electronic equipment manufacturing	C39	C39	0	0	0	0	1	1	0	0	Shenzhen Stock ExchangeAshare	0	0	1	1	22.1114502	0.335571975	1.505053878	1.62373209	0.505053878	0.000214019	0.054188348	0.058560263	0.087987356	0.060359664	0.032868486	2.015739918	1.741070986	0.142680392	0.352274448	0.092132106	0.171658754	0.000490197		-0.119402684	-0.086861655	0.021890359	0.003985529	0.108147234	0.108114369	0.579020619	1.061579943	0.061579973	0.963842988
21	000021	2005	Deep TechnologyA	Computer, communication and other electronic equipment manufacturing	C39	C39	0	0	0	0	1	1	0	0	Shenzhen Stock ExchangeAshare	0	0	1	1	22.17537689	0.328799039	1.489866734	1.497179151	0.489866793	0.001246625	0.075917922	0.083117388	0.113662727	0.054053359	0.038997397	2.299385548	2.126449347	0.041214053	0.397061378	0.056716364	0.16358614	0.000387542		0.16441004	0.066013828	0.381534815	0.004981257	0.113514319	0.111316249	0.530091584	1.076880336	0.076880336	0.972959638	1.140145063
21	000021	2006	Great Wall Development	Computer, communication and other electronic equipment manufacturing	C39	C39	0	0	0	0	1	1	0	0	Shenzhen Stock ExchangeAshare	0	0	1	1	22.10448074	0.220403746	1.282715201	1.382211685	0.282715231	0.001496507	0.082692958	0.087935455	0.114299171	0.037333973	0.033135321	3.13999629	3.01067996	0.179005399	0.224730939	0.028350711	0.204184234	0.000265518		0.277633339	-0.068441153	0.085579902	0.00213247	0.060532257	0.059421543	0.386504859	1.082000494	0.082000539	1.000208378
21	000021	2007	Great Wall Development	Computer, communication and other electronic equipment manufacturing	C39	C39	0	0	0	0	1	1	0	0	Shenzhen Stock ExchangeAshare	0	0	1	1	22.36112785	0.322147638	1.475247502	1.384596944	0.475247502	0.013023167	0.155460894	0.179647446	0.215250671	0.02130251	0.054165699	2.246235371	2.132636547	-0.014387957	0.313399345	0.035579562	0.162393376	0.000201126	0.999798894	0.271592528	0.2925888	1.078648925	0.008809983	0.140518129	0.136063889	0.392886758	1.123895049	0.123895057	0.998347044
21	000021	2008	Great Wall Development	Computer, communication and other electronic equipment manufacturing	C39	C39	0	0	0	0	1	1	0	0	Shenzhen Stock ExchangeAshare	0	0	1	1	22.18923187	0.200200275	1.250313044	1.363143682	0.250313014	0.018107392	0.066796832	0.066476911	0.091053687	0.030135801	0.02269114	3.206514835	2.824110746	0.078148253	0.183509931	0.070917211	0.188742325	0.002937963	0.997062027	0.065227643	-0.157932818	-0.553753912	-2.10807E-05	-0.000947829	-0.020239372	0.310578734	0.993557215	-0.006442787	1.015352964	1.390826702
21	000021	2009	Great Wall Development	Computer, communication and other electronic equipment manufacturing	C39	C39	0	0	0	0	1	1	0	0	Shenzhen Stock ExchangeAshare	0	0	1	1	22.41489029	0.271814793	1.373276949	1.315842509	0.373276979	0.004795496	0.054495063	0.057180673	0.071706921	0.036574274	0.019838143	2.364109516	2.068523645	0.090947799	0.183842629	0.079307452	0.240783021	0.002296649	0.997703373	-0.038858071	0.253147721	-0.159704134	0.003726864	0.160957798	0.14321956	0.404936075	1.140940189	0.140940189	0.899004102	1.879701972
21	000021	2010	Great Wall Development	Computer, communication and other electronic equipment manufacturing	C39	C39	0	0	0	0	1	1	0	0	Shenzhen Stock ExchangeAshare	0	0	1	1	22.62036705	0.328236729	1.488619685	1.434543133	0.488619655	0.011603968	0.058924638	0.062842622	0.084529936	0.024365146	0.01715529	1.900039315	1.596509218	0.017165426	0.22116673	0.097235881	0.200577363	0.001831862	0.998168111	0.549500644	0.228109121	0.339950681	0.002430538	0.126303017	0.108524479	0.32094577	1.132951617	0.132951587	0.950751007	1.765133381
21	000021	2011	Great Wall Development	Computer, communication and other electronic equipment manufacturing	C39	C39	0	0	0	0	1	1	0	0	Shenzhen Stock ExchangeAshare	0	0	1	1	23.05897141	0.582013369	2.392421246	1.932420611	1.392421126	0.009473604	0.025894111	0.022152152	0.050038312	0.027330214	0.011816322	1.266630769	1.130662799	0.016453441	0.144152224	0.0785916	0.143165082	0.005122853	0.994129419	-0.103081442	0.55054307	-0.382215172	0.00289914	0.205711827	0.16155912	0.554833233	0.964783669	-0.035216317	0.717277765	2.621558189
21	000021	2012	Great Wall Development	Computer, communication and other electronic equipment manufacturing	C39	C39	0	0	0	0	1	1	0	0	Shenzhen Stock ExchangeAshare	0	0	1	1	23.04382515	0.591780305	2.449661493	2.420486212	1.449661493	0.006812993	0.000823872	-0.002035616	0.00199417	0.025363106	0.00051539	1.245128751	1.121876121	0.028272046	0.137228429	0.072593339	0.12352784	0.005094756	0.994146109	-0.119743325	-0.015032858	-0.961606026	0.003855563	1.081782579	0.85539335	0.620833158	0.961951792	-0.038048204	-0.35729298	-13.5742321
21	000021	2013	Great Wall Development	Computer, communication and other electronic equipment manufacturing	C39	C39	0	0	0	0	1	1	0	0	Shenzhen Stock ExchangeAshare	0	0	1	1	23.34259796	0.63857305	2.766810894	2.622235775	1.766810894	0.006833016	0.013290537	-0.003672172	0.034850921	0.023579972	0.010563794	1.255567551	1.194977641	0.032699443	0.133841023	0.038540434	0.089230917	0.006476855	0.992960095	-0.082928352	0.348203659	17.79693794	0.007201968	0.433096975	0.364736527	0.91269809	1.193663955	0.193663999	-0.175523117	-4.377512455
21	000021	2014	Deep Technology	Computer, communication and other electronic equipment manufacturing	C39	C39	0	0	0	0	1	1	0	0	Shenzhen Stock ExchangeAshare	0	0	1	1	23.39398956	0.649904907	2.856366873	2.812026262	1.856366754	0.005841189	0.011396269	0.005257868	0.032046609	0.031881046	0.009763718	1.238317609	1.16392684	-0.006857355	0.153276429	0.048193913	0.096881472	0.010235333	0.989229798	0.09339606	0.052734952	0.010584843	0.007759192	0.46981898	0.408807009	0.878756762	1.019728422	0.019728469	0.272757202	4.471587658
21	000021	2015	Deep Technology	Computer, communication and other electronic equipment manufacturing	C39	C39	0	0	0	0	1	1	0	0	Shenzhen Stock ExchangeAshare	0	0	1	1	23.38614464	0.636918902	2.754205704	2.80455637	1.754205585	0.025676236	0.01255111	0.010987413	0.035200298	0.043295272	0.011760348	1.16548574	1.073026299	0.034208246	0.113204941	0.058004484	0.14751336	0.010222914	0.988518655	-0.06581971	-0.007813305	0.125215366	0.0075861	0.420027316	0.348852903	0.933321714	1.028989673	0.028989665	0.570023	3.095061302
21	000021	2016	Deep Technology	Computer, communication and other electronic equipment manufacturing	C39	C39	0	0	0	0	1	1	0	0	Shenzhen Stock ExchangeAshare	0	0	1	1	23.18433762	0.547908127	2.211939812	2.48070693	1.211939812	0.035365626	0.017174564	0.032286599	0.042605061	0.056719434	0.014847578	1.167346716	1.003526688	0.030428246	0.191347092	0.087043017	0.216667026	0.012274863	0.986185312	-0.019050108	-0.182747409	0.238460809	0.013324088	0.537715733	0.400801301	0.777572453	1.017605305	0.01760531	1.126438379	2.137203693
21	000021	2017	Deep Technology	Computer, communication and other electronic equipment manufacturing	C39	C39	0	0	0	0	1	1	0	0	Shenzhen Stock ExchangeAshare	0	0	1	1	23.53263664	0.642834723	2.799823999	2.522415161	1.799824119	0.043939605	0.040533852	0.053372093	0.1022432	0.0639778	0.04038737	1.078056097	0.919558764	0.043355115	0.097951554	0.099285878	0.146886617	0.013835875	0.985542834	-0.057029814	0.416655928	1.565003276	0.01749941	0.339838624	0.215677097	1.168173313	1.119197965	0.119198024	1.032740712	1.673135042
21	000021	2018	Deep Technology	Computer, communication and other electronic equipment manufacturing	C39	C39	0	0	0	0	1	1	0	0	Shenzhen Stock ExchangeAshare	0	0	1	1	23.49565697	0.576803327	2.362967491	2.566928864	1.362967372	0.031107195	0.034689318	0.032473471	0.089045018	0.047006354	0.035201531	1.119458914	0.87578088	0.026303362	0.096375197	0.137243435	0.160490453	0.035812873	0.963542402	0.130278409	-0.036305513	-0.014852139	0.012363584	0.284112245	0.191077128	0.996004283	1.141858816	0.141858771	0.757251382	2.000552177
21	000021	2019	Deep Technology	Computer, communication and other electronic equipment manufacturing	C39	C39	0	0	0	0	1	1	0	0	Shenzhen Stock ExchangeAshare	0	0	1	1	23.63851166	0.615131915	2.598292828	2.483448505	1.598292828	0.029153815	0.025652021	0.02162236	0.063705474	0.095302679	0.033413835	1.077716231	0.874509513	-0.054199714	0.099357791	0.122650415	0.14736639	0.030644704	0.968796372	-0.176650643	0.153563499	-0.218464091	0.012525912	0.303040951	0.191614941	1.395463824	1.049086094	0.049086146	0.681396246	2.420895576
21	000021	2020	Deep Technology	Computer, communication and other electronic equipment manufacturing	C39	C39	0	0	0	0	1	1	0	0	Shenzhen Stock ExchangeAshare	0	0	1	1	23.79756165	0.629761338	2.700960398	2.652710438	1.700960398	0.217452466	0.047549788	0.06937217	0.126135826	0.113299258	0.063678272	1.235896111	1.028212547	0.1443277	0.135283381	0.109424382	0.154898912	0.027852595	0.971670687	0.131839082	0.172394961	1.156997323	0.016714159	0.223383933	0.148942992	1.445465803	1.127830386	0.127830431	1.241639137	1.452041745
21	000021	2021	Deep Technology	Computer, communication and other electronic equipment manufacturing	C39	C39	0	0	0	0	1	1	0	0	Shenzhen Stock ExchangeAshare	0	0	1	1	24.02091217	0.575807869	2.357422113	2.498653173	1.357422233	0.088864662	0.034264684	0.04084048	0.08561556	0.096427307	0.050585292	1.154870629	0.909608662	0.032075435	0.102483958	0.131076708	0.157460243	0.021997387	0.977621317	0.1016232	0.250260323	-0.124883078	0.015619387	0.251655847	0.184981734	1.640496135	1.432456136	0.432456076	0.971429825	1.568124175
21	000021	2022	Deep Technology	Computer, communication and other electronic equipment manufacturing	C39	C39	0	0	0	0	1	1	0	0	Shenzhen Stock ExchangeAshare	0	0	1	1	24.04876709	0.569896817	2.325023651	2.340885162	1.325023651	0.169691086	0.025109878	0.013890017	0.058779344	0.120156765	0.042733047	1.241041541	0.903656781	0.032204267	0.096146889	0.162618175	0.151625365	0.021038258	0.978590906	-0.022432819	0.028245999	-0.174178466	0.013194327	0.263265818	0.147349373	1.725542426	1.042574286	0.04257432	0.471660256	2.335349083
22	000022	2000	Deep ChiwanA	Loading and unloading and transport agency industry	G58	G	0	0	1	0	0	1	0	0	Shenzhen Stock ExchangeAshare	0	0			21.53523445	0.444900125	1.801477551		0.801477611	0.260319382				0.450631022	0.260383278	0.543662906	0.512962401	0.095158122	0.048519265	0.007661033	0.444226891	0.290502876					0.052714743	0.187677741	0.072970115	5.211687565			1.234604836	1.486408353
22	000022	2001	Deep ChiwanA	Loading and unloading and transport agency industry	G58	G	0	0	1	0	0	1	0	0	Shenzhen Stock ExchangeAshare	0	0			21.52237701	0.381297112	1.616284728	1.704457641	0.616284668	0.166555673	0.055431925	0.075120039	0.094481371	0.463645488	0.260698289	0.535348833	0.503003538	0.101973094	0.053942531	0.008333939	0.530074537	0.285582811		0.101075709	-0.012775298	0.102407783	0.047173981	0.170971751	0.055156253	4.672800541	1.100340247	0.100340307	1.280430079	1.542918205
22	000022	2002	Deep ChiwanA	Loading and unloading and transport agency industry	G58	G	0	0	1	0	0	1	0	0	Shenzhen Stock ExchangeAshare	0	0			21.56983185	0.329106778	1.49055016	1.549385548	0.49055016	0.07793577	0.126771376	0.143651202	0.196417734	0.564470887	0.390874296	0.501721501	0.470672309	0.179216802	0.054031543	0.008457824	0.550282419	0.264139056		0.552344978	0.048598997	1.327486634	0.051155407	0.124881305	0.045792099	3.156446457	1.137053013	0.137052983	1.08126235	1.308297873
22	000022	2003	Deep ChiwanA	Loading and unloading and transport agency industry	G58	G	0	0	1	0	0	1	0	0	Shenzhen Stock ExchangeAshare	0	0	1	1	21.89085007	0.379385084	1.611305118	1.558231115	0.611305118	0.185628489	0.178184196	0.201717034	0.277652174	0.655546129	0.471534789	0.344647855	0.318554074	0.187492803	0.061196834	0.006208276	0.493912876	0.203353241		0.418510884	0.37853086	0.711233556	0.071736306	0.140912399	0.073759206	3.067483664	1.275220513	0.275220543	1.048569679	1.202985644
22	000022	2004	Deep ChiwanA	Loading and unloading and transport agency industry	G58	G	0	0	1	0	0	1	0	0	Shenzhen Stock ExchangeAshare	0	0	0	0	22.17185783	0.400362343	1.667673826	1.642947316	0.667673767	0.184192508	0.222773999	0.243473575	0.366005957	0.678486526	0.535992682	0.332927287	0.312722206	0.243711114	0.059071351	0.005353866	0.504214227	0.148142338		0.481769621	0.324463814	0.684324741	0.065753587	0.115841575	0.055713255	2.741837263	1.279695988	0.279695958	1.032027483	1.163338065
22	000022	2005	Deep ChiwanA	Loading and unloading and transport agency industry	G58	G	0	0	1	0	0	1	0	0	Shenzhen Stock ExchangeAshare	0	0	0	0	22.24360275	0.336324036	1.506759405	1.58026576	0.506759405	0.131301925	0.204674289	0.233990803	0.323439777	0.685561001	0.509333014	0.383766711	0.36349389	0.265890628	0.052389976	0.004784603	0.697891116	0.131155849		0.142776862	0.07438004	0.085936412	0.082765609	0.149216413	0.081734039	2.577734232	1.189118505	0.189118445	1.04979372	1.178918481
22	000022	2006	Deep ChiwanA	Loading and unloading and transport agency industry	G58	G	0	0	1	0	0	1	0	0	Shenzhen Stock ExchangeAshare	0	0	1	1	22.247015	0.3342852	1.502144694	1.50444448	0.502144754	0.070778698	0.206669703	0.238093346	0.3109231	0.620395541	0.49696514	0.33868888	0.320552588	0.249708503	0.052967452	0.005143049	0.673434854	0.125642523		0.073818348	0.00341911	0.047743388	0.082456946	0.151093662	0.089363761	2.408738852	1.006501675	0.006501667	1.049096346	1.225408912
22	000022	2007	Deep ChiwanA	Loading and unloading and transport agency industry	G58	G	0	0	1	0	0	1	0	0	Shenzhen Stock ExchangeAshare	0	0	1	1	22.42022705	0.423780769	1.735450625	1.620479465	0.735450625	0.026100183	0.197577432	0.213231176	0.320170194	0.604585469	0.495369703	0.484616756	0.473564446	0.219428137	0.039763942	0.004513082	0.416495323	0.208639279	0.789370954	0.051566131	0.189117193	0.048190225	0.059614792	0.114542805	0.04820542	2.723815918	1.029257894	0.029257838	1.027203679	1.237726331
22	000022	2008	Deep ChiwanA	Loading and unloading and transport agency industry	G58	G	0	0	1	0	0	1	0	0	Shenzhen Stock ExchangeAshare	0	0	1	1	22.36298561	0.354320347	1.548755646	1.639463305	0.548755586	0.125004947	0.178004622	0.183619544	0.29183203	0.56671828	0.493419737	0.624711096	0.604122579	0.211566269	0.028266117	0.005395764	0.43888256	0.208608419	0.789284587	-0.044697788	-0.055632949	-0.04845826	0.080927327	0.149933189	0.08584661	2.692636967	1.058205962	0.058205929	0.942989171	1.229703426
22	000022	2009	Deep ChiwanA	Loading and unloading and transport agency industry	G58	G	0	0	1	0	0	1	0	0	Shenzhen Stock ExchangeAshare	0	0	0	1	22.43306923	0.381210238	1.616057754	1.582870126	0.616057813	0.124967292	0.113116987	0.129282966	0.179049492	0.534871519	0.412256777	0.618129373	0.602304876	0.131425217	0.037840474	0.004634026	0.399619579	0.19391419	0.804121435	-0.234363317	0.072597064	-0.360303432	0.086408913	0.186242938	0.111435205	3.772173643	1.027927756	0.027927801	1.015553117	1.306125641
22	000022	2010	Deep ChiwanA	Loading and unloading and transport agency industry	G58	G	0	0	1	0	0	1	0	0	Shenzhen Stock ExchangeAshare	0	0	1	1	22.54816818	0.386158586	1.629085302	1.622919917	0.629085243	0.034560185	0.140943781	0.162638485	0.228740469	0.573486149	0.474966079	0.476088762	0.465512723	0.14943856	0.028985392	0.003851631	0.4277457	0.17320475	0.825044453	0.187646151	0.121983826	0.368301719	0.115829408	0.209029883	0.142859265	3.56361866	1.113011479	0.113011539	0.98907578	1.231098652
22	000022	2011	Deep ChiwanA	Loading and unloading and transport agency industry	G58	G	0	0	1	0	0	1	0	0	Shenzhen Stock ExchangeAshare	0	0	1	1	22.60123825	0.372183383	1.592821836	1.610268593	0.592821836	0.053302001	0.10481149	0.13007085	0.16877465	0.550363779	0.390938014	0.340208858	0.329541326	0.114092439	0.035288829	0.003593202	0.37950933	0.158851773	0.83948791	-0.018547714	0.05450397	-0.192180172	0.128551498	0.268986315	0.181985602	3.82886672	1.078511596	0.078511648	1.015154243	1.243083835
22	000022	2012	Deep ChiwanA	Water transport industry	G55	G	0	0	1	0	0	1	0	0	Shenzhen Stock ExchangeAshare	0	0	1	1	22.63740921	0.341553748	1.518726826	1.554222822	0.518726885	0.149011895	0.092448451	0.12185809	0.14368549	0.526527882	0.345192045	0.401391536	0.38749209	0.103002362	0.037076555	0.00314484	0.398324937	0.148579061	0.849819601	0.044322699	0.036833882	-0.077879682	0.10442397	0.251420796	0.168883741	3.80140996	1.087418437	0.087418467	1.095510483	1.257200599
22	000022	2013	Deep ChiwanA	Water transport industry	G55	G	0	0	1	0	0	1	0	0	Shenzhen Stock ExchangeAshare	0	0	1	1	22.71749306	0.356420428	1.553809404	1.536770105	0.553809404	0.190981537	0.090953477	0.113386795	0.139774591	0.488910824	0.360786736	0.662109375	0.647962332	0.122122742	0.030414563	0.002892979	0.385009289	0.134218663	0.864303231	-0.001721728	0.083378248	0.043377277	0.069784068	0.16351524	0.154618919	4.125467777	1.058917284	0.058917288	1.053890944	1.284636497
22	000022	2014	Deep ChiwanA	Water transport industry	G55	G	0	0	1	0	0	1	0	0	Shenzhen Stock ExchangeAshare	0	0	1	1	22.65996552	0.297041059	1.422558188	1.487175703	0.422558188	0.182850674	0.074188121	0.105048306	0.110330768	0.454839885	0.29355076	0.779228151	0.759531856	0.117983833	0.029360887	0.002752401	0.478651583	0.136973128	0.861461222	0.013472416	-0.055904631	-0.175397575	0.08355511	0.224221513	0.212251633	3.843059778	1.031201601	0.031201573	1.11542964	1.31898427
22	000022	2015	Deep ChiwanA	Water transport industry	G55	G	0	0	1	0	0	1	0	0	Shenzhen Stock ExchangeAshare	0	0	1	1	22.65678215	0.243638679	1.322119474	1.370580912	0.322119415	0.102376863	0.094258003	0.113725781	0.129188225	0.464535236	0.348560631	0.848617196	0.832716763	0.141435191	0.027339134	0.002502296	0.464750737	0.151421905	0.847007453	0.037590697	-0.003179337	0.232029751	0.04424962	0.113817461	0.103443421	3.69205451	1.072547197	0.072547145	1.081728816	1.303974986
22	000022	2016	Shenzhen Chiwan A	Water transport industry	G55	G	0	0	1	0	0	1	0	0	Shenzhen Stock ExchangeAshare	0	0	1	1	22.61343384	0.148551688	1.174469352	1.245524645	0.174469411	0.066123433	0.098985866	0.116398215	0.123289339	0.448605359	0.351607352	1.13178432	1.106506109	0.125029504	0.026272202	0.00223117	0.45870018	0.152672917	0.845686913	0.017354691	-0.042422015	0.026247252	0.058569524	0.14478682	0.13080886	3.475120306	1.077961206	0.077961199	1.022088408	1.294854283
22	000022	2017	Deep ChiwanA	Water transport industry	G55	G	0	0	1	0	0	1	0	0	Shenzhen Stock ExchangeAshare	0	0	1	1	22.79963684	0.176594928	1.214469075	1.195993423	0.214469075	0.073782176	0.09781602	0.122821644	0.116987318	0.411604524	0.290633202	1.307884336	1.283189416	0.14573206	0.03223408	0.002741215	0.492680103	0.169297218	0.829341233	0.289281219	0.204667106	0.06569992	0.067667551	0.191234097	0.178646535	3.247052193	1.164990306	0.164990276	1.031323671	1.36606276
23	000023	2000	Deep HeavenA	Housing construction industry	E47	E	0	0	0	0	0	1	0	0	Shenzhen Stock ExchangeAshare	0	0			20.53519249	0.649751723	2.855117321		1.855117321	0.011277306				0.166238561	0.075382739	0.987751544	0.684124053	0.029519845	0.233004481	0.196069539	0.158435255	0.028974265					0.029448556	0.319378018	0.182452604	3.225661516			1.53699398
23	000023	2001	Deep HeavenA	Housing construction industry	E47	E	0	0	0	0	0	1	0	0	Shenzhen Stock ExchangeAshare	0	0			20.5351429	0.770462871	4.356593132	3.449533463	3.356593132	0.124662615	-0.075378366	-0.088311434	-0.260020196	0.102783278	-0.280023426	0.808897495	0.545674264	-0.026845822	0.174258888	0.194198981	0.152831241	0.028254755		-0.131719381	-5.0737E-05	-4.225392342	0.016864743	-0.039976038	-0.026392331	3.714810371	0.655322254	-0.344677746	0.651147246	0.560047925
23	000023	2002	Deep HeavenA	Housing construction industry	E47	E	0	0	0	0	0	1	0	0	Shenzhen Stock ExchangeAshare	0	0			20.40468788	0.677794695	3.103611231	3.664973259	2.103611231	0	0.010885805	0.034858208	0.039896186	0.165712744	0.025197035	0.617047668	0.60812676	0.033500697	0.207081735	0.006046544	0.214533255	0.011069332		0.506757081	-0.122303203	-1.135580778	0.015258125	0.634352088	0.513229549	2.163903713	1.23203826	0.232038245	2.508508921	1.445593119
23	000023	2003	Deep HeavenA	Housing construction industry	E47	E	0	0	0	0	0	1	0	0	Shenzhen Stock ExchangeAshare	0	0	0	0	20.39955711	0.665903926	2.993150949	3.047522068	1.993150949	0	0.013518585	0.0378365	0.041198187	0.176511779	0.023914138	0.728560686	0.717860281	-0.00950734	0.376988024	0.007125441	0.234584868	0.005631833		0.220117539	-0.005117975	0.15799579	0.013285868	0.408336282	0.292472363	1.764443874	1.031597495	0.031597536	2.028875828	1.794567704
23	000023	2004	Deep HeavenA	Housing construction industry	E47	E	0	0	0	0	0	1	0	0	Shenzhen Stock ExchangeAshare	0	0	0	0	20.41906166	0.659048021	2.932964087	2.962458611	1.932964087	0.025138739	0.016532417	0.041009873	0.0489766	0.125294089	0.024402067	0.796425164	0.747525632	0.118894354	0.352618247	0.031797212	0.211013034	0.010464546		0.207184151	0.019695705	0.231814802	0.006925355	0.304488927	0.095791049	1.490407109	1.040620685	0.040620696	2.421589375	1.960532665
23	000023	2005	GDeep Heaven	Housing construction industry	E47	E	0	0	0	0	0	1	0	0	Shenzhen Stock ExchangeAshare	0	0	0	0	20.65671158	0.743784606	3.902966499	3.406309605	2.902966499	0.022314986	-0.027599033	-0.00337104	-0.094010852	0.168601751	-0.056004122	0.850045264	0.643015683	0.087774843	0.241623804	0.152774721	0.160156861	0.016740466		-0.167004257	0.268266112	-2.911772251	0.008376739	-0.1718826	-0.079216637	2.269198656	0.953064561	-0.046935443	0.196549639	-2.179351807
23	000023	2006	Deep HeavenA	Housing construction industry	E47	E	0	0	0	0	0	1	0	0	Shenzhen Stock ExchangeAshare	0	0	0	0	20.60045052	0.695778608	3.287079573	3.577262878	2.287079573	0.036071695	0.035670843	0.047003247	0.127603978	0.16559498	0.048934467	0.82898283	0.643291175	0.039292742	0.308071494	0.127086297	0.195407301	0.007222377		0.60888797	-0.054708157	-2.405790806	0.023956837	0.482545584	0.034627527	1.333253145	1.122407317	0.122407347	1.292848825	1.685649872
23	000023	2007	Deep HeavenA	Housing construction industry	E47	E	0	0	0	0	0	1	0	0	Shenzhen Stock ExchangeAshare	0	0	0	0	20.49911499	0.626923919	2.680418253	2.968188047	1.680418253	0.019789277	0.017549682	0.03133148	0.052090757	0.127531394	0.023584509	0.905197382	0.500813007	-0.08460626	0.214400232	0.250472426	0.179875225	0.007825117	0.992174864	-0.055705156	-0.096369848	-0.544886649	0.019748064	0.691064715	0.174682528	1.275838494	1.108149529	0.108149536	1.473440766	2.208739758
23	000023	2008	Deep HeavenA	Housing construction industry	E47	E	0	0	0	0	0	1	0	0	Shenzhen Stock ExchangeAshare	0	0	0	0	20.69739151	0.690112352	3.226975918	2.955432653	2.226975918	0.350244045	0.024371466	0.030396281	0.07202822	0.173321187	0.040291116	1.183399677	0.533715606	-0.078627609	0.176001832	0.339830697	0.128046036	0.006021592	0.993978381	-0.143645301	0.219297945	0.462972373	-0.002892738	-0.096589051	-0.345327914	1.816568971	1.012783647	0.012783699	1.677903533	2.032234669
23	000023	2009	Deep HeavenA	Housing construction industry	E47	E	0	0	0	0	0	1	0	0	Shenzhen Stock ExchangeAshare	0	0	0	0	20.79579163	0.708030522	3.42501545	3.327918291	2.42501545	0.006753583	0.023840791	0.030786708	0.079340205	0.153563827	0.031319041	0.923485696	0.404962093	0.080971859	0.196261987	0.366101146	0.135444567	0.005098274	0.993922412	0.454309791	0.103404723	0.130462378	0.027212061	0.91359514	-0.051479515	1.378255725	1.039604187	0.039604176	1.35782373	2.121186733
23	000023	2010	Deep HeavenA	Housing construction industry	E47	E	0	0	0	0	0	1	0	0	Shenzhen Stock ExchangeAshare	0	0	0	0	20.65981674	0.661815107	2.956962109	3.189705372	1.956962109	0.079891525	0.012963684	0.046926618	0.041350335	0.150192708	0.014193727	1.020943761	0.665433347	0.135047331	0.300752699	0.224842921	0.130936593	0.010197933	0.988680124	0.178794459	-0.127135769	-0.465772718	0.037015572	1.247082472	0.521802664	1.020559669	1.011028647	0.011028661	1.731003523	1.781268597
23	000023	2011	Deep HeavenA	Housing construction industry	E47	E	0	0	0	0	0	1	0	0	Shenzhen Stock ExchangeAshare	0	0	0	0	20.81271553	0.684301436	3.16757822	3.06669569	2.16757822	0.192718744	0.008956485	0.042200007	0.027466815	0.161384746	0.011373147	1.153545618	0.897789776	0.035479151	0.349686176	0.155738965	0.110524379	0.008085134	0.990952015	-0.129908875	0.165206805	-0.3028135	0.034647737	1.275185466	0.581419349	1.366710901	1.087730765	0.087730788	1.972214222	1.716416955
23	000023	2012	Deep HeavenA	Non-metallic mineral products industry	C30	C30	0	0	0	0	1	1	0	0	Shenzhen Stock ExchangeAshare	0	0	0	0	20.92133331	0.66581434	2.992348433	3.072728395	1.992348313	0.121495605	0.004437484	0.054864556	0.013635183	0.10796836	0.005844416	1.394952774	1.072055697	-0.0662435	0.411154956	0.200066119	0.100228235	0.007237221	0.991899014	0.097232789	0.114737362	-0.436155647	0.044812441	0.968765497	0.873654068	1.388514638	1.180015683	0.180015638	1.562126756	1.447785974
23	000023	2013	Deep HeavenA	Non-metallic mineral products industry	C30	C30	0	0	0	0	1	1	0	0	Shenzhen Stock ExchangeAshare	0	0	0	0	21.0195961	0.691394866	3.240386724	3.117522717	2.240386724	0.011484247	0.009222091	0.028431708	0.028750079	0.131514072	0.011053862	1.278828263	0.868017495	0.021784216	0.393837482	0.282559574	0.091214269	0.00796465	0.991252422	0.2182239	0.10325177	1.304093122	0.019698424	0.975287318	0.452712983	1.257470965	1.018802404	0.018802356	1.687285781	1.735643029
23	000023	2014	Deep HeavenA	Non-metallic mineral products industry	C30	C30	0	0	0	0	1	1	0	0	Shenzhen Stock ExchangeAshare	0	0	0	0	21.11124611	0.711965561	3.471807003	3.357408047	2.471807003	0.036769923	0.010689479	0.028734144	0.035888944	0.125323981	0.013792556	1.267789245	0.855502725	-0.016967403	0.414980888	0.289000601	0.083496489	0.00658064	0.993419349	0.021333274	0.095982715	0.274377704	0.011607825	0.530020058	0.37022385	1.349379778	1.022927761	0.022927798	1.692886829	1.661927104
23	000023	2015	Deep HeavenA	Non-metallic mineral products industry	C30	C30	0	0	0	0	1	1	0	0	Shenzhen Stock ExchangeAshare	0	0	0	0	21.17170525	0.714821279	3.5065732	3.489628792	2.5065732	0.015607679	0.017523091	0.0414978	0.061149091	0.180151299	0.025663745	1.263999701	0.83401674	0.018821416	0.44123584	0.305416763	0.075603232	0.005498867	0.994501114	-0.049938917	0.062322602	0.767774343	0.02213967	0.535121679	0.379700482	1.508825779	1.051790118	0.051790144	1.468979597	1.474999189
23	000023	2016	Deep HeavenA	Non-metallic mineral products industry	C30	C30	0	0	0	0	1	1	0	0	Shenzhen Stock ExchangeAshare	0	0	0	0	21.13799858	0.699065566	3.322983265	3.413856983	2.322983265	0.12971817	0.010278839	0.026481023	0.035090484	0.129775286	0.015672438	1.378995299	0.981015265	0.046890955	0.42433849	0.260362715	0.059483614	0.004967813		-0.026829492	-0.033144884	-0.405700356	0.016514288	0.766864598	0.272227913	1.499034286	1.020272374	0.020272428	1.874934554	1.699578166
23	000023	2017	Deep HeavenA	Non-metallic mineral products industry	C30	C30	0	0	0	0	1	1	0	0	Shenzhen Stock ExchangeAshare	0	0	0	0	21.39192581	0.754665971	4.076075077	3.708876133	3.076075077	0.008736958	0.016556397	0.034475479	0.061405629	0.110985458	0.023339652	1.185418606	0.844604194	0.127575219	0.366778642	0.256464094	0.070804738	0.002569798		0.217064694	0.289078146	0.812472641	0.019487491	0.567039907	0.320871294	1.587731719	1.050909281	0.050909255	1.414153457	1.409817696
23	000023	2018	Deep HeavenA	Non-metallic mineral products industry	C30	C30	0	0	0	0	1	1	0	0	Shenzhen Stock ExchangeAshare	0	0	0	0	21.56504631	0.781529129	4.577269077	4.33383131	3.577269316	0.001420895	0.016449181	0.038796958	0.071287975	0.13004747	0.021805869	1.149491072	0.860217094	0.051981714	0.386514366	0.225986138	0.061263669	0.001779381		0.310887903	0.189008877	0.224741936	0.023085831	0.618827164	0.415482849	1.440113306	1.058816791	0.058816768	1.378639221	1.352880955
23	000023	2019	Deep HeavenA	Non-metallic mineral products industry	C30	C30	0	0	0	0	1	1	0	0	Shenzhen Stock ExchangeAshare	0	0	0	0	21.64728737	0.767841637	4.307404995	4.432705402	3.307404995	0.026495814	0.030814135	0.053801816	0.136589989	0.134718403	0.04073599	1.107493997	0.940121114	0.047615681	0.403143793	0.127458274	0.069619268	0.001283536		0.13604176	0.085719407	1.122262836	0.025442243	0.431176931	0.309635609	1.376321793	1.153741121	0.153741091	1.205383778	1.427733302
23	000023	2020	Deep HeavenA	Non-metallic mineral products industry	C30	C30	0	0	0	0	1	1	0	0	Shenzhen Stock ExchangeAshare	0	0	0	0	21.56830978	0.739687562	3.841537714	4.070339203	2.841537714	0.020334648	0.009226081	0.025078809	0.037553277	0.14360705	0.012540312	1.142273188	1.010521412	0.038118005	0.38368392	0.096743256	0.063195571	0.001066596		-0.025868263	-0.075939298	-0.700119793	0.035528436	1.605447888	0.433332324	1.305577874	1.036122561	0.03612252	1.540345311	1.712587833
23	000023	2021	Deep HeavenA	Non-metallic mineral products industry	C30	C30	0	0	0	0	1	1	0	0	Shenzhen Stock ExchangeAshare	0	0	0	0	21.49559593	0.741732478	3.871953726	3.856133223	2.871953726	0.100778773	-0.011647498	0.002995372	-0.044914305	0.094479501	-0.017680861	1.128552556	1.044987917	0.065585725	0.355847865	0.059563767	0.065186627	0.000721615		-0.170093104	-0.070133261	-2.170103788	0.02423108	-3.282242298	-1.394976497	1.462830901	0.922562182	-0.077437848	-0.615913033	7.273150921
23	000023	2022	Deep HeavenA	Non-metallic mineral products industry	C30	C30	0	0	0	0	1	1	0	0	Shenzhen Stock ExchangeAshare	0	0		0	21.1382103	0.835405707	6.075544834	4.551404953	5.075544834	0.253175855	-0.154160559	-0.13900286	-0.701647162	-0.0841043	-0.781146169	0.999864519	0.899340034	-0.072754912	0.330903381	0.078369677	0.054726552	0.007870824		-0.754683495	-0.300498247	9.838162422	0.052639194	-0.071087129	-0.054906685	4.171154022	0.445793539	-0.554206491	0.951183856	0.803788722
24	000024	2000	China Merchants GroupA	Real Estate	K70	K	0	0	1	0	0	1	0	0	Shenzhen Stock ExchangeAshare	0	0			22.31021881	0.487375945	1.950747371		0.950747311	0.184727907				0.1842978	0.102007411	1.367147684	0.654237092	0.046196684	0.08210697	0.264649034	0.251133412	0.003186591					0.036010563	0.296990961	0.158711269	1.675845146			1.160692811
24	000024	2001	China Merchants GroupA	Real Estate	K70	K	0	0	1	0	0	1	0	0	Shenzhen Stock ExchangeAshare	0	0			22.26925659	0.493952721	1.976099968	1.963082433	0.976099908	0.258918464	0.049311288	0.066564381	0.096802123	0.17142874	0.071138062	1.754612565	0.532906175	0.005765514	0.060466472	0.387464583	0.13870196	0.003756627		0.138346791	-0.040134069	-0.206138223	0.03247245	0.370013475	0.189403892	1.413090229	0.94755125	-0.052448772	1.094208479
24	000024	2002	China Merchants GroupA	Real Estate	K70	K	0	0	1	0	0	1	0	0	Shenzhen Stock ExchangeAshare	0	0			22.38509941	0.501863837	2.007483244	1.992576241	1.007483363	0.105393805	0.053730726	0.068184108	0.107062571	0.146361113	0.069437176	1.390862584	0.391023368	0.156790525	0.043213107	0.443107069	0.129504368	0.003121041		0.160602853	0.122819565	0.13285321	0.030308878	0.347912431	0.20293799	1.367087245	1.105266333	0.105266288	1.011469007	1.172379017
24	000024	2003	China Merchants GroupA	Real Estate	K70	K	0	0	1	0	0	1	0	0	Shenzhen Stock ExchangeAshare	0	0	1	1	22.50221825	0.438836515	1.782011867	1.881492019	0.782011926	0.022022227	0.064117499	0.081412636	0.120636567	0.144760445	0.074154459	1.553322434	0.468680799	-0.034160692	0.069198236	0.462274462	0.117831126	0.002911139		0.255485654	0.124252759	0.340778291	0.037905257	0.402938485	0.211727098	1.224188924	1.266500354	0.266500324	1.000902534
24	000024	2004	China Merchants Real Estate	Real Estate	K70	K	0	0	1	0	0	1	0	0	Shenzhen Stock ExchangeAshare	0	0	1	1	22.8580246	0.579775095	2.379678011	2.090789795	1.379677892	0.011166424	0.053092703	0.067042738	0.111005686	0.218173787	0.109813586	1.18332541	0.120085031	-0.143809378	0.021352638	0.611394763	0.071742065	0.001813079		-0.281666756	0.427329719	0.063762747	0.061349411	0.452042341	0.190857887	2.43246603	1.068849921	0.068849929	1.021743178
24	000024	2005	GChina Merchants Group	Real Estate	K70	K	0	0	1	0	0	1	0	0	Shenzhen Stock ExchangeAshare	0	0	1	1	22.91341782	0.564853132	2.298074722	2.337035656	1.298074722	0.294598371	0.050589819	0.057452414	0.118230216	0.274136245	0.165415332	1.776426435	0.118091218	-0.152916461	0.00696745	0.635344386	0.065152004	0.001657346		-0.234880537	0.056956429	0.152521268	0.074048422	0.367375851	0.179326147	3.360273361	1.094488263	0.094488315	0.931999683	1.206629038
24	000024	2006	China Merchants Real Estate	Real Estate	K70	K	0	0	1	0	0	1	0	0	Shenzhen Stock ExchangeAshare	0	0	1	1	23.37663841	0.683298886	3.157551289	2.759020329	2.157551289	0.468141437	0.051177029	0.061443415	0.141198471	0.377119154	0.201427862	1.896977782	0.229712188	-0.135204419	0.020099934	0.674473643	0.040362258	0.001006284		0.105256431	0.589183748	0.345881432	0.11745254	0.480331421	0.1762449	4.831541061	1.156612396	0.156612441	0.989004731	1.202899694
24	000024	2007	China Merchants Real Estate	Real Estate	K70	K	0	0	1	0	0	1	0	0	Shenzhen Stock ExchangeAshare	0	0	1	1	23.94641876	0.635771513	2.745529175	2.881367207	1.745529175	0.286998749	0.060806971	0.0745399	0.175207213	0.470005035	0.290669799	1.764100194	0.366274953	-0.159420297	0.002250303	0.683762252	0.011516719	0.0020896	0.997852266	0.398802847	0.767880499	1.01853776	0.187796965	0.530894578	0.178288072	6.10635519	2.033186674	1.033186555	1.007291198	1.093759418
24	000024	2008	China Merchants Real Estate	Real Estate	K70	K	0	0	1	0	0	1	0	0	Shenzhen Stock ExchangeAshare	0	0	1	1	24.34592628	0.565149426	2.299640656	2.460020542	1.299640536	0.29885903	0.034919322	0.042618789	0.085902244	0.41291213	0.305609792	2.28558445	0.60682565	-0.104705028	0.002862885	0.63758558	0.007601405	2.51655E-06	0.999997497	-0.130959868	0.491088986	-0.086292461	0.132891268	0.3647421	0.16120325	10.47721386	1.780203581	0.780203521	1.023745656	1.121886015
24	000024	2009	China Merchants Real Estate	Real Estate	K70	K	0	0	1	0	0	1	0	0	Shenzhen Stock ExchangeAshare	0	0	1	1	24.5923214	0.617888927	2.617039919	2.467621803	1.617039919	0.243242532	0.041119888	0.052930117	0.101468332	0.411924064	0.173063487	1.798057079	0.513444483	0.147289142	0.002483715	0.635970533	0.006255401	1.12994E-06	0.999998868	1.83716166	0.279406518	0.606653571	0.211338595	0.942278743	0.22837548	4.724657059	1.124237776	0.124237761	0.993246317	1.080960989
24	000024	2010	China Merchants Real Estate	Real Estate	K70	K	0	0	1	0	0	1	0	0	Shenzhen Stock ExchangeAshare	0	0	1	1	24.8145771	0.64649719	2.828831911	2.730570078	1.828831792	0.324636996	0.046121296	0.062482018	0.125937432	0.397756219	0.180228576	1.880572319	0.523071766	-0.074330069	0.001715248	0.646948934	0.004362211	0	1	0.359521776	0.248889074	0.415808111	0.176698446	0.744266808	0.240863994	4.340182304	1.155385971	0.155385986	1.02842629	1.05566287
24	000024	2011	China Merchants Real Estate	Real Estate	K70	K	0	0	1	0	0	1	0	0	Shenzhen Stock ExchangeAshare	0	0	1	1	25.10111427	0.6952672	3.28156352	3.070801497	2.28156352	0.392849654	0.047502752	0.061988972	0.14587152	0.523905516	0.219235927	1.863413453	0.567081988	-0.026514782	0.001149239	0.645694077	0.005475701	0		0.096422903	0.331809372	0.333724588	0.270504892	0.910025954	0.262451857	5.271958351	1.148070097	0.148070067	0.962467492	1.048781276
24	000024	2012	China Merchants Real Estate	Real Estate	K70	K	0	0	1	0	0	1	0	0	Shenzhen Stock ExchangeAshare	0	0	1	1	25.41642189	0.730402708	3.709236383	3.515950441	2.709236383	0.330135792	0.04529741	0.06982439	0.159263447	0.488272935	0.169093534	1.579671025	0.451104909	0.046693284	0.001484462	0.674357116	0.003985403	0	0.998538792	0.674022138	0.370679647	0.291149348	0.244903535	0.99931705	0.310021967	4.31664896	1.212641001	0.212641045	1.063577294	1.036156893
24	000024	2013	China Merchants Real Estate	Real Estate	K70	K	0	0	1	0	0	1	0	0	Shenzhen Stock ExchangeAshare	0	0	1	1	25.62140656	0.709661007	3.444249868	3.558372498	2.444249868	0.342676699	0.045291618	0.070561744	0.161164448	0.415217042	0.169133678	1.641641974	0.592980444	0.003699805	0.000573445	0.585468829	0.015207507	0.004046903	0.994762719	0.287430137	0.227507621	0.28773573	0.21605505	0.883178413	0.308624327	4.115733624	1.321946979	0.321947008	1.077123761	1.044509053
24	000024	2014	China Merchants Real Estate	Real Estate	K70	K	0	0	1	0	0	1	0	0	Shenzhen Stock ExchangeAshare	0	0	1	1	25.745121	0.711608589	3.46750927	3.456558704	2.46750927	0.388824284	0.038566455	0.064012527	0.133307219	0.373304009	0.126998797	1.750632405	0.489700824	-0.042500857	0.000450332	0.665944099	0.01216632	0.003372262	0.995575845	0.332145244	0.131690979	0.000278905	0.189782843	0.988913774	0.338239104	3.49641943	1.124099731	0.124099784	1.098389506	1.049268842
25	000025	2000	STTeliA	comprehensive	S90	S	1	1	0	0	0	1	0	0	Shenzhen Stock ExchangeAshare	0	0			20.45731735	0.871354401	7.773293018		6.773293018	0.197606012				0.205313116	-0.778613627	0.498577565	0.3836236	0.00022106	0.234705925	0.09652371	0.474899411	0.001940692					0.015765063	-0.020273019	-0.001254964	5.022269249			0.675165415
25	000025	2001	STTeliA	comprehensive	S90	S	1	1	0	0	0	1	0	0	Shenzhen Stock ExchangeAshare	0	0			21.03693199	0.787989736	4.716752052	5.492073536	3.716752291	0.06838733	0.006713428	0.02541863	0.036870643	0.119172908	0.010190319	0.704699636	0.442859441	0.042324517	0.252622575	0.202252313	0.338075936	0.00189256		3.607934952	0.785349965	-1.060307622	0.008948505	1.289305449	0.436249614	1.945884347	2.942288876	1.942288995	3.393862247	2.005564451
25	000025	2002	STTeliA	comprehensive	S90	S	1	1	0	0	0	1	0	0	Shenzhen Stock ExchangeAshare	0	0			20.93209076	0.812318504	5.328175068	4.987954617	4.328175068	0.196639359	-0.028237071	-0.005283651	-0.140845224	0.0887817	-0.028478211	0.678399086	0.528835833	0.097719081	0.019822393	0.11462225	0.36565873	0.001136232		0.833388686	-0.099531949	-6.123650074	0.00477876	-0.179617688	-0.064170383	0.955720246	0.797136843	-0.202863142	0.205242738	-2.99112916
25	000025	2003	STTeliB	comprehensive	S90	S	1	1	0	0	0	1	0	0	Shenzhen Stock ExchangeAshare	0	0	1	1	20.96598053	0.809875548	5.259711742	5.293142319	4.259711742	0.14308843	0.007613824	0.024885789	0.040301055	0.089817241	0.006644247	0.75015521	0.599313557	0.079037957	0.187026501	0.117374144	0.315226704	0.001087861		0.114061333	0.034469698	-1.259921432	0.005849859	0.616450846	0.288350314	0.88744092	1.04793489	0.047934879	2.303454161	1.818947554
25	000025	2004	STTeliA	comprehensive	S90	S	1	1	0	0	0	1	0	0	Shenzhen Stock ExchangeAshare	0	0	1	1	20.78479195	0.749824226	3.997189283	4.599024773	2.997189283	0.123057134	0.008222542	0.022377955	0.037815671	0.095570557	0.008546665	0.71254462	0.496793985	-0.075152569	0.223359898	0.154200941	0.366563916	0.001246179		-0.216959745	-0.165721595	0.007244787	0.00793538	0.641944408	0.318630636	0.945510507	1.09778738	0.097787395	1.872906566	1.817674518
25	000025	2005	GTeliA	comprehensive	S90	S	0	1	0	0	0	1	0	0	Shenzhen Stock ExchangeAshare	0	0	1	1	20.57169724	0.677413702	3.099945784	3.539347172	2.099945784	0.110662326	0.008023729	0.021178927	0.02839876	0.098762088	0.007390309	0.5586707	0.372839659	0.041825861	0.088696644	0.118425213	0.45569098	0.001493468		-0.071958445	-0.191921085	-0.197521701	0.006829293	0.683068216	0.28727141	0.823289812	1.041967988	0.041968044	1.926585317	2.081144571
25	000025	2006	TeliA	comprehensive	S90	S	0	1	0	0	0	1	0	0	Shenzhen Stock ExchangeAshare	0	0	1	1	20.53797913	0.772268474	4.391135216	3.623734713	3.391135216	0.333286017	-0.103990272	-0.089428686	-0.376833171	0.085742399	-0.077519707	0.533338845	0.359646618	0.006680992	0.098668911	0.114363633	0.432260066	0.001525797		0.086108997	-0.033155363	-12.39260292	0.004525295	-0.058818407	-0.012158204	0.732885301	0.682549238	-0.317450762	0.865873754	0.67350018
25	000025	2007	TeliA	comprehensive	S90	S	0	1	0	0	0	1	0	0	Shenzhen Stock ExchangeAshare	0	0	1	1	20.5436306	0.75452143	4.073675156	4.226004601	3.073675394	0.360107839	0.007951995	0.024671648	0.03360517	0.110738106	0.006685695	0.550591767	0.412732571	-0.074193522	0.038396548	0.084972985	0.243982032	0.001467781	0.998532236	-0.125832692	0.005667575	-1.075392604	0.004360036	0.641701281	0.016012995	0.843132615	1.084038854	0.084038861	3.052891493	1.981883645
25	000025	2008	TeliA	comprehensive	S90	S	0	1	0	0	0	1	0	0	Shenzhen Stock ExchangeAshare	0	0	1	1	20.23639107	0.695730805	3.286563635	3.69831562	2.286563635	0.36817795	0.002544478	0.020502994	0.009410283	0.150365517	0.002892159	0.404804975	0.243902013	0.057730727	0.021098159	0.083416253	0.310135633	0.00039708	0.999602914	-0.356334001	-0.264525801	-0.721557081	0.0067923	1.979419589	0.157163799	0.963391423	0.911615729	-0.088384248	6.791439056	2.135020494
25	000025	2009	TeliA	comprehensive	S90	S	0	1	0	0	0	1	0	0	Shenzhen Stock ExchangeAshare	0	0	1	1	20.23140526	0.680975497	3.13455534	3.208949566	2.13455534	0.492884338	0.013251718	0.02976728	0.042524099	0.161303952	0.018775027	0.638071239	0.557058156	0.043296356	0.014413602	0.030048056	0.297757	0.000359651	0.999640346	-0.321713954	-0.004974372	3.403229237	0.010109726	0.506095111	0.060118049	1.413266778	1.043278813	0.043278765	2.111253023	1.930208564
25	000025	2010	TeliA	Wholesale Industry	F51	F	0	1	0	0	0	1	0	0	Shenzhen Stock ExchangeAshare	0	0	1	1	20.21170044	0.666756988	3.000813007	3.066885233	2.000813007	0.482377976	0.006477569	0.019294851	0.019865958	0.16956389	0.010152255	0.594465077	0.477189064	0.011915474	0.01473088	0.041774172	0.289215326	0.000369588	0.999630392	-0.107073039	-0.019511718	-0.517165959	0.008683876	1.024008274	-0.197160468	1.55185318	1.024187326	0.024187326	3.566003323	2.400109291
25	000025	2011	TeliA	Wholesale Industry	F51	F	0	1	0	0	0	1	0	0	Shenzhen Stock ExchangeAshare	0	0	1	1	20.16236305	0.647128046	2.833889008	2.917021513	1.833889127	0.326804727	0.002136633	0.025484463	0.006232604	0.168660745	0.003100054	0.431111395	0.319830537	-0.025825894	0.012136511	0.052950241	0.288436353	0.000287525	0.999712467	0.043830182	-0.048140101	-0.68125993	0.025590397	1.562574744	0.810707629	1.415121794	1.00792706	0.007927105	2.257764816	2.073647022
25	000025	2012	TeliA	Wholesale Industry	F51	F	0	1	0	0	0	1	0	0	Shenzhen Stock ExchangeAshare	0	0	1	1	20.2846241	0.688233852	3.207532167	3.020562172	2.207532167	0.438984692	0.001599071	0.031783167	0.004830094	0.198318809	0.002316064	0.478083104	0.311206758	-0.012027053	0.008961516	0.074140199	0.241989315	0.000165276	0.999834716	0.040568531	0.130048886	-0.222586796	0.033808205	1.536003709	0.894774556	1.536810637	0.998410285	-0.001589697	2.091462135	1.729545474
25	000025	2013	TeliA	Wholesale Industry	F51	F	0	1	0	0	0	1	0	0	Shenzhen Stock ExchangeAshare	0	0	1	1	20.36801529	0.709392607	3.441068411	3.32506609	2.441068411	0.462643087	0.004484664	0.046010222	0.014911805	0.203748956	0.006200523	0.514843106	0.319664747	-0.003751272	0.007156565	0.089624152	0.213935897	4.74396E-05	0.999952555	0.159866124	0.086968333	2.105171919	0.038035564	1.305645943	0.787154794	1.440221786	1.013198614	0.013198645	2.183676243	1.410893559
25	000025	2014	TeliA	Wholesale Industry	F51	F	0	1	0	0	0	1	0	0	Shenzhen Stock ExchangeAshare	0	0	1	1	20.50799751	0.749070883	3.985189199	3.71220088	2.985189199	0.53788197	0.011366122	0.036881968	0.042193331	0.162507385	0.018422447	0.41651538	0.285687536	0.007707449	0.001703108	0.059788596	0.17716077	0.066876568	0.93312341	-0.04466914	0.150252357	1.83839488	0.013990375	0.64888823	0.145547658	1.734078288	0.993201792	-0.006798193	2.772615194	1.559354544
25	000025	2015	TeliA	Wholesale Industry	F51	F	0	1	0	0	0	1	0	0	Shenzhen Stock ExchangeAshare	0	0	1	1	20.87913132	0.248213813	1.330165386	1.827142596	0.330165446	0.030585852	0.04327919	0.052290607	0.079077251	0.282275319	0.140712127	1.369858623	1.30829668	0.069038115	0.000480933	0.013820296	0.116871148	0.045338176	0.954661846	-0.346806586	0.449376196	3.98914361	0.035375416	0.227188796	0.096315384	3.847760439	4.342345715	3.342345953	1.091846108	1.268774629
25	000025	2016	TeliA	Wholesale Industry	F51	F	0	1	0	0	0	1	0	0	Shenzhen Stock ExchangeAshare	0	0	1	1	20.89637947	0.235882655	1.308699489	1.319252729	0.308699518	0.033596754	0.023428166	0.025431363	0.030907672	0.293602705	0.08517722	1.38608849	1.341734052	0.048675258	9.56573E-05	0.009284194	0.108684711	0.045196865		0.06754113	0.017398568	-0.353785753	0.035897531	0.381804794	0.094058283	3.667030573	1.034086466	0.034086417	0.983403146	1.465554476
25	000025	2017	TeliA	Wholesale Industry	F51	F	0	1	0	0	0	1	0	0	Shenzhen Stock ExchangeAshare	0	0	1	1	21.06210327	0.288809806	1.406093597	1.359682322	0.406093627	0.054063238	0.050751202	0.05434953	0.069005512	0.267777503	0.189442694	1.31455493	1.278241396	-0.001491517	0.031507716	0.009011684	0.085723348	0.037304312		0.070923969	0.180246696	1.381842613	0.019532144	0.098400421	0.045612127	4.041370869	1.098496079	0.09849605	1.022055268	1.196652412
25	000025	2018	TeliA	Wholesale Industry	F51	F	0	1	0	0	0	1	0	0	Shenzhen Stock ExchangeAshare	0	0	1	1	21.2290554	0.337101132	1.508525729	1.459782481	0.508525729	0.036024079	0.056271028	0.06340453	0.082143463	0.197691351	0.207947642	1.368913531	1.345082521	-0.003964902	0.051923592	0.007443097	0.067945682	0.030761877		0.192955911	0.181699052	0.309485018	0.025802733	0.118037254	0.04872214	4.003235817	1.101459146	0.101459168	1.071871638	1.204001665
25	000025	2019	TeliA	Wholesale Industry	F51	F	0	1	0	0	0	1	0	0	Shenzhen Stock ExchangeAshare	0	0	1	1	21.22148132	0.186275661	1.22891736	1.354965806	0.22891739	0.004671155	0.132446796	0.18618089	0.179460868	0.245242909	0.383151144	2.278965473	2.207734108	0.04794763	0.06842535	0.012996619	0.065087467	0.0307217		0.378607988	-0.007545933	1.540135622	0.15769808	0.297615677	0.276898026	2.88191247	1.218261361	0.218261316	1.016466737	1.096097469
25	000025	2020	TeliA	Wholesale Industry	F51	F	0	1	0	0	0	1	0	0	Shenzhen Stock ExchangeAshare	0	0	1	1	21.25884819	0.189527154	1.233847618	1.231423497	0.233847618	0.011064225	0.03595778	0.043764085	0.044279255	0.247769192	0.14208883	2.071540594	1.999924302	0.063862443	0.011606192	0.012923867	0.069734238	0.030219149		-0.256803811	0.038073178	-0.724391043	0.04830699	0.267295539	0.213784352	4.025365353	1.033925176	0.033925228	0.956900299	1.431828856
25	000025	2021	TeliA	Wholesale Industry	F51	F	0	1	0	0	0	1	0	0	Shenzhen Stock ExchangeAshare	0	0	1	1	21.34365082	0.216415137	1.276185989	1.255557179	0.27618596	0.068249576	0.074018657	0.09632349	0.092934661	0.305966914	0.259680092	2.460304022	2.374293327	0.068083815	0.009729845	0.0136773	0.058848966	0.026666107		0.19815509	0.088503368	1.189736009	0.10030631	0.289625645	0.250196576	3.656975269	1.052391529	0.052391529	0.975749612	1.23370266
25	000025	2022	TeliA	Wholesale Industry	F51	F	0	1	0	0	0	1	0	0	Shenzhen Stock ExchangeAshare	0	0		1	21.52617645	0.257971972	1.347658038	1.3142066	0.347657979	0.089923546	0.039748751	0.048296131	0.052238073	0.163989738	0.097079754	2.108290195	1.826670766	-0.023282751	0.018705934	0.052001879	0.046007272	0.022315133		0.64724344	0.200244293	-0.384188533	0.034450181	0.280597657	0.209282771	2.664611578	1.136590242	0.136590242	0.960749209	1.42102325
26	000026	2000	FiytaA	Special equipment manufacturing industry	C35	C35	0	0	0	0	1	1	0	0	Shenzhen Stock ExchangeAshare	0	0			20.47734261	0.230114296	1.298894048		0.298894107	0.000834449				0.432886124	0.059578039	3.56124568	2.440674782	-0.004974589	0.15317072	0.257138878	0.072279617	0.031046106					0.035894588	0.437667549	0.273556918	3.090496302			0.819786668
26	000026	2001	FiytaA	Special equipment manufacturing industry	C35	C35	0	0	0	0	1	1	0	0	Shenzhen Stock ExchangeAshare	0	0			20.40284729	0.180400401	1.220107913	1.259735942	0.220107958	0	0.014016262	0.010437243	0.01765679	0.380810589	0.048072763	4.525511265	3.272399426	0.088212192	0.119069949	0.226061925	0.096002959	0.032738544		-0.13126722	-0.07178773	-0.299030542	0.035134126	0.482679993	0.339566231	3.302093029	0.988149822	-0.011850193	0.491793543	2.99729228
26	000026	2002	FiytaA	Special equipment manufacturing industry	C35	C35	0	0	0	0	1	1	0	0	Shenzhen Stock ExchangeAshare	0	0			20.15530777	0.087517619	1.095911622	1.162355304	0.09591157	0	-0.120409273	-0.116001874	-0.139958352	0.372671813	-0.377306253	8.318737984	5.934810638	0.04121273	0.049914844	0.208635643	0.103139713	0.031101199		-0.061745647	-0.219281271	-8.364028931	0.022225831	-0.06077471	-0.031713016	2.747662067	0.869195223	-0.130804747	0.993948758	0.788250506
26	000026	2003	FiytaA	Special equipment manufacturing industry	C35	C35	0	0	0	0	1	1	0	0	Shenzhen Stock ExchangeAshare	0	0	1	1	20.16613007	0.087489083	1.09587729	1.095894337	0.095877305	0.005706355	0.007446595	0.009047141	0.008160681	0.397516698	0.018597938	7.748703003	4.508982182	-0.020504868	0.068124026	0.26647377	0.093536012	0.02996221		0.106146462	0.010881076	-1.054523468	0.015138809	0.605055332	0.256693035	2.511023283	1.010912657	0.010912685	0.903070807	2.3907516
26	000026	2004	FiytaA	Special equipment manufacturing industry	C35	C35	0	0	0	0	1	1	0	0	Shenzhen Stock ExchangeAshare	0	0	1	1	20.25731277	0.163873494	1.195991278	1.146028519	0.195991263	0.005685042	0.003283909	0.006033792	0.003763453	0.370829642	0.007083552	3.440557241	1.397382975	-0.039746072	0.063238896	0.325054497	0.403359443	0.026616875		0.219669506	0.095470086	-0.535454273	0.01291452	0.966251075	0.417581528	2.255324841	1.00377059	0.003770548	0.97233206	3.986150026
26	000026	2005	FiytaA	Special equipment manufacturing industry	C35	C35	0	0	0	0	1	1	0	0	Shenzhen Stock ExchangeAshare	0	0	1	1	20.24728584	0.129413798	1.148651361	1.171962023	0.148651332	0.005515984	0.025386522	0.032140922	0.02975204	0.387644559	0.046416648	4.305792332	1.284395933	-0.022544937	0.072413526	0.376420736	0.399259448	0.026143614		0.22734417	-0.009978291	7.042461872	0.017339554	0.318986803	0.146097019	1.819229364	1.030823946	0.030823966	1.081094503	1.67883122
26	000026	2006	SFiytaA	Special equipment manufacturing industry	C35	C35	0	0	0	0	1	1	0	0	Shenzhen Stock ExchangeAshare	0	0	1	1	20.46442795	0.261329919	1.353784323	1.253926396	0.353784353	0.013835696	0.042110618	0.058182385	0.052803617	0.366603196	0.060205791	2.505524158	0.589504063	-0.111578882	0.054443419	0.480856866	0.325188309	0.015306395		0.426747829	0.242520288	0.850596488	0.017953033	0.251031816	0.158160657	1.584323049	1.054246664	0.054246634	1.16313231	1.389563203
26	000026	2007	FiytaA	Special equipment manufacturing industry	C35	C35	0	0	0	0	1	1	0	0	Shenzhen Stock ExchangeAshare	0	0	1	1	20.76775932	0.377719522	1.606992483	1.488723993	0.606992424	0.016073037	0.067946076	0.098658845	0.101152956	0.352396727	0.076674774	1.913801789	0.566599369	-0.054910704	0.03560099	0.495169908	0.064821862	0.01206346	0.987936556	0.652719617	0.35436371	1.104812622	0.017747127	0.199902549	0.136340037	1.298314333	1.140961409	0.140961424	1.254048824	1.30723834
26	000026	2008	FiytaA	Special equipment manufacturing industry	C35	C35	0	0	0	0	1	1	0	0	Shenzhen Stock ExchangeAshare	0	0	1	1	21.08873367	0.528518856	2.120975733	1.869567871	1.120975614	0.110570289	0.05229352	0.09632019	0.097766288	0.357048362	0.059847597	1.371550322	0.371691644	-0.053931292	0.069762379	0.469839871	0.182370216	0.008948777	0.991051197	0.349114418	0.378470391	0.053035423	0.015062183	0.220461264	0.124026254	1.326564908	1.044420958	0.044420999	1.613468647	1.301386714
26	000026	2009	FiytaA	Special equipment manufacturing industry	C35	C35	0	0	0	0	1	1	0	0	Shenzhen Stock ExchangeAshare	0	0	1	1	21.14456367	0.517552555	2.072764635	2.095920563	1.072764516	0.119736366	0.047721796	0.085510321	0.100021087	0.330197036	0.057176866	1.465789676	0.360561877	0.054477662	0.080044098	0.499483883	0.170454577	0.008843473	0.991156518	0.138983369	0.057417538	0.08815565	0.017017456	0.246758014	0.170918971	1.231565833	1.082012296	0.08201234	1.485589147	1.39180398
26	000026	2010	FiytaA	Retail	F52	F	0	0	0	0	0	1	0	0	Shenzhen Stock ExchangeAshare	0	0	1	1	21.61384392	0.471559495	1.892360568	1.957931876	0.892360568	0.125019819	0.047478404	0.08145649	0.092959478	0.321200788	0.052797031	1.974841952	0.888426781	-0.040420305	0.072191	0.430279434	0.103319533	0.007895433	0.99210459	0.439112246	0.598845005	0.328874022	0.014713911	0.230867326	0.171592847	1.368262291	1.751267314	0.751267374	1.421259642	1.383379817
26	000026	2011	FiytaA	Retail	F52	F	0	0	0	0	0	1	0	0	Shenzhen Stock ExchangeAshare	0	0	1	1	21.7865181	0.518693745	2.077679157	1.988689423	1.077679157	0.040948484	0.059733648	0.096313186	0.11879167	0.352235824	0.062185045	1.533600807	0.396067947	-0.14140971	0.092859663	0.566654563	0.056166962	0.012799964	0.987200022	0.438185155	0.188479111	0.693913698	0.018228995	0.243687749	0.168701589	1.130696654	1.082472801	0.082472757	1.340366721	1.30381608
26	000026	2012	FiytaA	Retail	F52	F	0	0	0	0	0	1	0	0	Shenzhen Stock ExchangeAshare	0	0	1	1	21.92526627	0.564415932	2.295768261	2.188846111	1.295768261	0.033282105	0.037174489	0.082005925	0.081369229	0.344460756	0.038247783	1.364828348	0.334477156	0.013781158	0.092918314	0.566095293	0.095528655	0.011046659	0.988953352	0.180748954	0.148833364	-0.273763806	0.013029852	0.28868559	0.152593255	1.100133896	1.039698601	0.039698631	1.869356513	1.437375188
26	000026	2013	FiytaA	Retail	F52	F	0	0	0	0	0	1	0	0	Shenzhen Stock ExchangeAshare	0	0	1	1	21.99266243	0.5675897	2.312618494	2.304446459	1.312618494	0.271658987	0.037797008	0.073123567	0.087101184	0.358747512	0.041928515	1.851611972	0.383114696	0.022212446	0.091172926	0.596662045	0.086236194	0.010163426	0.989836574	0.026301395	0.069719039	0.125066325	0.014208722	0.291112274	0.140956849	1.14667511	1.061924815	0.061924838	1.661938429	1.515070081
26	000026	2014	FiytaA	Retail	F52	F	0	0	0	0	0	1	0	0	Shenzhen Stock ExchangeAshare	0	0	1	1	22.02012253	0.552603066	2.235151768	2.272693872	1.235151649	0.249114528	0.040491525	0.076550871	0.09202484	0.373207599	0.044568904	1.830845833	0.38751623	0.079061478	0.096035503	0.583356559	0.088505246	0.009706027	0.99029398	0.056273881	0.027841343	0.122791246	0.014701393	0.282833278	0.142559588	1.115809083	1.063464642	0.063464679	1.621025801	1.492230415
26	000026	2015	FiytaA	Retail	F52	F	0	0	0	0	0	1	0	0	Shenzhen Stock ExchangeAshare	0	0	1	1	22.16940117	0.457732707	1.844108939	2.006556988	0.844108939	0.176957741	0.030879734	0.058164105	0.061961949	0.38981849	0.038594596	2.173014402	0.728504956	0.093305342	0.071756385	0.492783993	0.085238509	0.008578398	0.99142158	-0.035369594	0.16099605	-0.164675012	0.013965311	0.325839132	0.099509478	1.342949629	1.407184839	0.407184899	1.696135998	1.607545495
26	000026	2016	FiytaA	Retail	F52	F	0	0	0	0	0	1	0	0	Shenzhen Stock ExchangeAshare	0	0	1	1	22.11078453	0.406989038	1.686309457	1.763992786	0.686309457	0.048585702	0.026752455	0.051849261	0.047191139	0.407851726	0.036867015	1.874289155	0.550540864	0.113800436	0.076573998	0.498663753	0.152614176	0.009676129	0.990323901	-0.053232513	-0.056932252	-0.095611945	0.022948099	0.473715007	0.238958389	1.337701678	1.031317115	0.031317055	1.474984169	1.677276373
26	000026	2017	FiytaA	Retail	F52	F	0	0	0	0	0	1	0	0	Shenzhen Stock ExchangeAshare	0	0	1	1	21.99856949	0.310581595	1.450497985	1.566138983	0.450497985	0.033587646	0.037606392	0.062995888	0.058896836	0.406226665	0.042625364	2.366275072	0.591956079	0.157817811	0.091137931	0.508556902	0.146293402	0.012353597		0.117555469	-0.106146999	0.292109221	0.023901602	0.421527445	0.248261213	1.069932222	1.039169192	0.039169144	1.259266019	1.581817985
26	000026	2018	FiytaA	Retail	F52	F	0	0	0	0	0	1	0	0	Shenzhen Stock ExchangeAshare	0	0	1	1	22.00411415	0.286010921	1.400581598	1.425033689	0.400581628	0.003176461	0.051211249	0.074410163	0.072977751	0.413663059	0.054061979	2.406565666	0.661535144	0.09212672	0.102938168	0.495127499	0.118246116	0.012097002		0.016331144	0.005559532	0.289018303	0.023858955	0.350918114	0.20485501	1.058592558	1.041397452	0.041397411	1.155349135	1.518144727
26	000026	2019	Fiyta	Retail	F52	F	0	0	0	0	0	1	0	0	Shenzhen Stock ExchangeAshare	0	0	1	1	22.04792976	0.294178724	1.416789293	1.408816338	0.416789263	0.003238259	0.058666028	0.083973669	0.082649656	0.401435852	0.058287453	2.423574448	0.775836527	0.118274353	0.105684452	0.480951071	0.096783973	0.01029317		0.089329377	0.044790402	0.17447114	0.023896432	0.320444018	0.218382627	1.015310287	1.032838345	0.032838326	1.118795395	1.498255968
26	000026	2020	Fiyta	Retail	F52	F	0	0	0	0	0	1	0	0	Shenzhen Stock ExchangeAshare	0	0	1	1	22.11422729	0.303269267	1.43527472	1.426278472	0.43527469	0.003578098	0.075613327	0.104608975	0.107845664	0.378044814	0.069312185	2.444018602	0.845785737	0.094112352	0.118346028	0.480696261	0.087772951	0.009420757		0.145571962	0.068544187	0.362250209	0.024692858	0.280572176	0.212441459	0.947041273	1.054782033	0.054781999	1.089565754	1.387213707
26	000026	2021	Fiyta	Retail	F52	F	0	0	0	0	0	1	0	0	Shenzhen Stock ExchangeAshare	0	0	1	1	22.13682938	0.266956806	1.364176154	1.398421288	0.364176095	0.023320537	0.095422901	0.13211599	0.133441404	0.373412818	0.073966444	2.782083035	0.782716811	0.133131847	0.09460602	0.498749256	0.085023358	0.008279934		0.235727057	0.022859871	0.318705171	0.028992886	0.302652955	0.227873906	0.783903301	1.07616961	0.076169632	1.069032788	1.283981919
26	000026	2022	Fiyta	Retail	F52	F	0	0	0	0	0	1	0	0	Shenzhen Stock ExchangeAshare	0	0	1	1	22.13842583	0.238204062	1.312687516	1.337916136	0.312687486	0.015208619	0.064825088	0.087584466	0.086730525	0.370943546	0.061248396	3.136248112	0.839391649	0.115669698	0.074151151	0.520098507	0.088563524	0.008063896		-0.169657111	0.001596845	-0.31242919	0.023711098	0.304434747	0.21361129	0.94557929	1.040883303	0.040883284	1.062481284	1.432873964
27	000027	2000	Deep EnergyA	Electricity, heat production and supply industry	D44	D	0	0	0	0	0	1	0	0	Shenzhen Stock ExchangeAshare	0	0			22.74406052	0.423209786	1.733732581		0.733732641	0.173851416				0.312753588	0.265004307	0.666234076	0.604387999	0.164376795	0.100952417	0.018667143	0.53409934	0.035782795					0.026700674	0.091908261	0.087810136	3.268734217			1.161873817
27	000027	2001	Deep EnergyA	Electricity, heat production and supply industry	D44	D	0	0	0	0	0	1	0	0	Shenzhen Stock ExchangeAshare	0	0			22.77287483	0.404237092	1.678520083	1.705282211	0.678520024	0.094006717	0.101444058	0.12446475	0.172990739	0.337324798	0.231946573	0.644103348	0.593820155	0.251992166	0.078549832	0.01721799	0.48402223	0.030428939		0.450508893	0.029234054	0.269566476	0.028190479	0.10961698	0.098089695	2.319387674	1.063089252	0.063089274	1.106580853	1.721085191
27	000027	2002	Deep EnergyA	Electricity, heat production and supply industry	D44	D	0	0	0	0	0	1	0	0	Shenzhen Stock ExchangeAshare	0	0			22.80201149	0.323408633	1.477996945	1.570436001	0.477996945	0.185783193	0.121398486	0.132165492	0.190648556	0.278120428	0.249851167	1.607594371	1.493028641	0.290708452	0.04682206	0.01936481	0.530105352	0.028328238		0.143610448	0.029564565	0.231888905	0.032875709	0.12565814	0.115669586	2.088088274	1.169247866	0.169247851	1.037065864	1.714096189
27	000027	2003	Deep EnergyA	Electricity, heat production and supply industry	D44	D	0	0	0	0	0	1	0	0	Shenzhen Stock ExchangeAshare	0	0	1	1	22.90867043	0.261103451	1.353369474	1.409634471	0.353369445	0.131349668	0.16177161	0.179439396	0.228038818	0.340076655	0.284320354	2.256090641	2.119508505	0.262669623	0.069086321	0.02040185	0.493032366	0.030757023		0.254935771	0.112556376	0.42806524	0.030284386	0.097369052	0.08586549	1.851183057	1.21500814	0.215008184	1.01397121	1.555964828
27	000027	2004	Deep EnergyA	Electricity, heat production and supply industry	D44	D	0	0	0	0	0	1	0	0	Shenzhen Stock ExchangeAshare	0	0	1	1	23.14076042	0.350574166	1.539821744	1.451393485	0.539821744	0.217297524	0.131227389	0.146625012	0.190462559	0.285174638	0.225854948	2.326715231	2.067904711	0.165617898	0.067100167	0.044069629	0.404094815	0.022186298		0.216072425	0.261232406	-0.033991136	0.026247848	0.106159799	0.092237197	1.919928432	1.108513594	0.108513631	1.020539165	1.630395532
27	000027	2005	Deep EnergyA	Electricity, heat production and supply industry	D44	D	0	0	0	0	0	1	0	0	Shenzhen Stock ExchangeAshare	0	0	1	1	23.12670708	0.283939481	1.396530032	1.465182066	0.396530032	0.210700825	0.126973167	0.149470434	0.186038792	0.261559486	0.204737604	4.350762844	3.651716948	0.186568245	0.06916523	0.064864121	0.431748182	0.027734105		0.182383418	-0.013955553	0.071831055	0.030099381	0.130236566	0.118181318	1.601117492	1.087218046	0.087218061	1.042663574	1.339805484
27	000027	2006	Deep EnergyA	Electricity, heat production and supply industry	D44	D	0	0	0	0	0	1	0	0	Shenzhen Stock ExchangeAshare	0	0	1	1	23.14282036	0.271202415	1.372123122	1.384120703	0.372123063	0.197847262	0.13500911	0.158178389	0.186868891	0.247050583	0.216771454	4.621014118	3.926399708	0.163546801	0.085487641	0.063521013	0.479967177	0.002538943		0.005303459	0.016243594	0.064392142	0.039416425	0.161854401	0.149771482	1.618541479	1.034320235	0.034320265	1.041233063	1.324003935
27	000027	2007	Shenzhen Energy	Electricity, heat production and supply industry	D44	D	0	0	0	0	0	1	0	0	Shenzhen Stock ExchangeAshare	0	0	1	1	23.92268372	0.43817836	1.779924393	1.627841592	0.779924333	0.261045903	0.108709745	0.145616606	0.176962242	0.273288369	0.187674835	1.047421336	0.896179199	0.109089389	0.039349392	0.036253799	0.443845838	0.025957812	0.971817851	0.491227239	1.181174874	0.291064054	0.039675582	0.179329932	0.151727244	2.367393732	1.681442499	0.68144244	1.136260509	1.407583117
27	000027	2008	Shenzhen Energy	Electricity, heat production and supply industry	D44	D	0	0	0	0	0	1	0	0	Shenzhen Stock ExchangeAshare	0	0	1	1	24.10374451	0.534476876	2.148121119	1.963381886	1.148121119	0.292574853	0.043184526	0.06846001	0.084787712	0.130519092	0.109358191	0.739784539	0.626251519	0.058598459	0.036806315	0.038822304	0.417063802	0.062695362	0.935448706	0.027641591	0.198489323	-0.401192904	0.023861678	0.191352025	0.123032711	2.76097846	0.993063331	-0.006936644	1.390247822	1.5880512
27	000027	2009	Shenzhen Energy	Electricity, heat production and supply industry	D44	D	0	0	0	0	0	1	0	0	Shenzhen Stock ExchangeAshare	0	0	1	1	24.13275719	0.481500924	1.928643703	2.030888557	0.928643763	0.240281016	0.077725977	0.107945234	0.157852799	0.261654884	0.2034989	0.804856181	0.708172917	0.100792855	0.058053117	0.030698093	0.447044998	0.06113195	0.937065184	0.070070885	0.029436303	0.991238475	0.051527984	0.207267627	0.181440219	2.656133652	1.146584868	0.146584928	1.136809587	1.393102765
27	000027	2010	Shenzhen Energy	Electricity, heat production and supply industry	D44	D	0	0	0	0	0	1	0	0	Shenzhen Stock ExchangeAshare	0	0	1	1	24.0929718	0.435321778	1.770920157	1.847986937	0.770920098	0.282747418	0.054482214	0.0771152	0.100682415	0.156738013	0.129640952	1.121522069	0.958910823	0.087761447	0.063522793	0.034590758	0.477987945	0.06364996	0.934473991	0.094483182	-0.039004486	-0.302748859	0.035088483	0.221169576	0.182847694	2.332180738	1.046584725	0.046584759	1.156613469	1.568442225
27	000027	2011	Shenzhen Energy	Electricity, heat production and supply industry	D44	D	0	0	0	0	0	1	0	0	Shenzhen Stock ExchangeAshare	0	0	1	1	24.17354202	0.462981611	1.862133622	1.817218781	0.862133622	0.257078022	0.039051406	0.065109089	0.070964955	0.136713773	0.082216367	1.057637453	0.913962662	0.100822888	0.060190767	0.039820027	0.452824205	0.056306012	0.941963196	0.15421997	0.083905324	-0.268010795	0.036614832	0.337063462	0.243144572	2.1901052	1.030812025	0.030812021	1.261879444	1.780397177
27	000027	2012	Shenzhen Energy	Electricity, heat production and supply industry	D44	D	0	0	0	0	0	1	0	0	Shenzhen Stock ExchangeAshare	0	0	1	1	24.20016479	0.457686096	1.84395051	1.852876425	0.84395051	0.225394085	0.035588101	0.064385049	0.06594035	0.167642742	0.088590033	0.98391825	0.850811541	0.081539579	0.04279153	0.039916586	0.417280018	0.09385208	0.904432774	-0.108329341	0.026980443	-0.039204299	0.047402903	0.376841456	0.295730948	2.522450686	1.037107468	0.037107471	1.274145007	1.669758439
27	000027	2013	Shenzhen Energy	Electricity, heat production and supply industry	D44	D	0	0	0	0	0	1	0	0	Shenzhen Stock ExchangeAshare	0	0	1	1	24.23162651	0.435834825	1.772530556	1.806974053	0.772530556	0.140094534	0.052823093	0.081707798	0.095449954	0.213021964	0.140608981	0.85456568	0.759178638	0.068710431	0.059071641	0.032805681	0.412039578	0.088205487	0.909869194	-0.037237439	0.031962845	0.528084636	0.047199216	0.262896955	0.216815948	2.703756332	1.07354331	0.073543333	1.211444497	1.534434557
27	000027	2014	Shenzhen Energy	Electricity, heat production and supply industry	D44	D	0	0	0	0	0	1	0	0	Shenzhen Stock ExchangeAshare	0	0	1	1	24.37240028	0.47050336	1.888586164	1.83280158	0.888586164	0.157041997	0.065040879	0.09807048	0.119207032	0.259865522	0.186797902	0.868368447	0.780676603	0.082987033	0.065439045	0.032608993	0.379115283	0.088465236	0.908690512	0.012570852	0.151163593	0.345192224	0.057136942	0.244932219	0.199242681	3.073825121	1.080423355	0.0804234	1.207404494	1.430870891
27	000027	2015	Shenzhen Energy	Electricity, heat production and supply industry	D44	D	0	0	0	0	0	1	0	0	Shenzhen Stock ExchangeAshare	0	0	1	1	24.78487015	0.571741462	2.335037947	2.134090424	1.335037947	0.378409952	0.042642586	0.068809927	0.091003135	0.299481124	0.184878334	0.882240474	0.808725953	0.066050515	0.04803456	0.022865014	0.315422535	0.064510614	0.902760684	-0.11003156	0.510544538	-0.119177029	0.062924668	0.267985433	0.212634653	5.217207432	1.221733212	0.221733227	1.270526886	1.452679038
27	000027	2016	Shenzhen Energy	Electricity, heat production and supply industry	D44	D	0	0	0	0	0	1	0	0	Shenzhen Stock ExchangeAshare	0	0	1	1	24.83187866	0.592067599	2.451386452	2.393165112	1.451386452	0.422712743	0.023654925	0.048143893	0.056610141	0.289318323	0.124281809	0.733534336	0.648413122	0.045230463	0.058631834	0.024971439	0.33479169	0.064250723	0.902128458	0.01690292	0.048129544	-0.316401571	0.068309888	0.378643125	0.311103344	5.37741518	0.998382866	-0.001617119	1.40208292	1.546644092
27	000027	2017	Shenzhen Energy	Electricity, heat production and supply industry	D44	D	0	0	0	0	0	1	0	0	Shenzhen Stock ExchangeAshare	0	0	1	1	25.07006645	0.679887354	3.123900414	2.786930561	2.123900414	0.531716406	0.012238978	0.040991709	0.034109183	0.274778366	0.054359145	0.718815923	0.661678195	0.03660275	0.060468245	0.018079104	0.393987387	0.052798372	0.919355512	0.373537809	0.268947691	-0.39923358	0.074150816	0.881695628	0.353638649	4.967943668	0.995768368	-0.004231635	2.164842129	1.659559846
27	000027	2018	Shenzhen Energy	Electricity, heat production and supply industry	D44	D	0	0	0	0	0	1	0	0	Shenzhen Stock ExchangeAshare	0	0	1	1	25.16678619	0.676943839	3.09543705	3.108915806	2.09543705	0.56065762	0.008827669	0.037277646	0.027444478	0.266281664	0.038666341	0.930430532	0.873025596	0.04912274	0.067928582	0.015194077	0.40719223	0.049929474	0.921131015	0.191790074	0.101552129	-0.152264789	0.073183544	1.1155653	0.410593837	4.591789246	1.111681223	0.111681186	2.488955498	1.824939013
27	000027	2019	Shenzhen Energy	Electricity, heat production and supply industry	D44	D	0	0	0	0	0	1	0	0	Shenzhen Stock ExchangeAshare	0	0	1	1	25.28878021	0.650565624	2.861767769	2.966929436	1.86176765	0.465668678	0.020190744	0.046362244	0.059904516	0.31078124	0.087867565	0.587837517	0.559453189	0.054103587	0.069557004	0.00982194	0.37189883	0.05211392	0.92046684	0.123579644	0.129747823	1.55328548	0.071336918	0.6467852	0.203337625	4.616997242	1.221994162	0.221994102	1.829306245	1.629533172
27	000027	2020	Shenzhen Energy	Electricity, heat production and supply industry	D44	D	0	0	0	0	0	1	0	0	Shenzhen Stock ExchangeAshare	0	0	1	1	25.46001053	0.633063495	2.725267172	2.786036491	1.725267053	0.54145211	0.040608879	0.061748642	0.113137819	0.288280368	0.20863235	0.938106537	0.898397446	0.054289989	0.0595899	0.007933314	0.309359133	0.118642896	0.857982576	-0.017413568	0.186763436	1.33304882	0.02229215	0.09995649	0.064506724	5.576387882	1.246204972	0.246204928	1.422482967	1.433138728
27	000027	2021	Shenzhen Energy	Electricity, heat production and supply industry	D44	D	0	0	0	0	0	1	0	0	Shenzhen Stock ExchangeAshare	0	0	1	1	25.60232735	0.622932136	2.652042627	2.685558558	1.652042747	0.523251653	0.017181206	0.038687445	0.046141133	0.194622919	0.066823579	0.969627619	0.912405729	0.03275428	0.078099586	0.011964181	0.437597334	0.124680758	0.854586005	0.543403387	0.152943015	-0.505657971	0.028097842	0.322403342	0.233245596	4.165636539	1.184776425	0.18477641	1.726524353	1.806299329
27	000027	2022	Shenzhen Energy	Electricity, heat production and supply industry	D44	D	0	0	0	0	0	1	0	0	Shenzhen Stock ExchangeAshare	0	0	1	1	25.67391586	0.615473509	2.600600958	2.625149965	1.600600958	0.506228745	0.018129976	0.037889399	0.047593907	0.173504561	0.065895051	1.021440148	0.971455336	0.068131633	0.09132012	0.011058932	0.419748247	0.128642768	0.851140559	0.188636243	0.074212	0.17211993	0.019013444	0.242882743	0.15823926	3.764631033	1.095460653	0.095460683	1.75917542	1.835612893
28	000028	2000	Deep BenefitA	Pharmaceutical Manufacturing	C27	C27	0	0	0	0	1	1	0	0	Shenzhen Stock ExchangeAshare	0	0			20.01172447	0.17484042	1.211886764		0.211886793	0				0.356419146	-0.033168774	1.842805028	1.741057634	0.017353814	0.14951539	0.017789559	0.238093495	0.17713064					0.00616369	-0.223464668	-0.202534407	4.54950285			0.14444159
28	000028	2001	Accord Pharmaceuticals	Pharmaceutical Manufacturing	C27	C27	0	0	0	0	1	1	0	0	Shenzhen Stock ExchangeAshare	0	0			20.83495903	0.674061835	3.068066835	2.091003418	2.068066835	0.009161991	0.043020412	0.074247085	0.089955829	0.277067184	0.020741681	1.088403702	0.736412585	0.063636646	0.304204226	0.236202955	0.113477409	0.003281218		14.46516418	1.277856588	-10.67094803	0.008503713	0.307671428	0.249548763	0.670094073	0.89975363	-0.100246355	1.295171618	1.42487967
28	000028	2002	Accord Pharmaceuticals	Pharmaceutical Manufacturing	C27	C27	0	0	0	0	1	1	0	0	Shenzhen Stock ExchangeAshare	0	0			20.7745266	0.682027161	3.144922733	3.104859591	2.144922733	0.022202924	0.003939068	0.013797968	0.012230254	0.221082151	0.002286386	1.091361642	0.739186108	0.027327407	0.256573021	0.237650529	0.125280485	0.002972189		0.120612219	-0.058642514	-0.876473248	0.0058956	5.306323051	3.856248379	0.562904894	0.918352544	-0.081647471	2.049755573	2.091491938
28	000028	2003	Accord Pharmaceuticals	Pharmaceutical Manufacturing	C27	C27	0	0	0	0	1	1	0	0	Shenzhen Stock ExchangeAshare	0	0	1	1	20.73155785	0.659970641	2.940922499	3.041693687	1.940922618	0.00810043	0.014658487	0.020306841	0.044586629	0.242401257	0.008481798	1.144012451	0.819114745	0.080550544	0.369611382	0.21352075	0.158596814	0.003036666		-0.047629308	-0.042058285	2.53300643	0.004553026	0.662825942	0.447308809	0.566197693	1.02439034	0.024390336	1.422433972	2.059362888
28	000028	2004	Accord Pharmaceuticals	Pharmaceutical Manufacturing	C27	C27	0	0	0	0	1	1	0	0	Shenzhen Stock ExchangeAshare	0	0	1	1	20.55625153	0.576691806	2.36234498	2.645305157	1.362344861	0.002228426	0.028669994	0.031169422	0.075840883	0.236823589	0.01686739	1.240502477	0.906989157	0.153979018	0.387514442	0.19201906	0.161529362	0.002618641		-0.114993244	-0.160800844	0.759975255	0.005968976	0.366662025	0.270632088	0.53689152	1.044733047	0.044733021	1.096772313	1.738546848
28	000028	2005	GConsistency	Pharmaceutical Manufacturing	C27	C27	0	0	0	0	1	1	0	0	Shenzhen Stock ExchangeAshare	0	0	1	1	20.79320908	0.632876158	2.723876238	2.551650763	1.723876357	0.002027774	0.037282061	0.04167559	0.095130794	0.22814405	0.021867217	1.174199104	0.864885807	0.138258502	0.339932233	0.195526242	0.108967029	0.001363225		0.037741125	0.267389238	0.34534806	0.005049504	0.198433995	0.146479949	0.655703545	1.099172711	0.099172711	0.960827887	1.581505418
28	000028	2006	Accord Pharmaceuticals	Pharmaceutical Manufacturing	C27	C27	0	0	0	0	1	1	0	0	Shenzhen Stock ExchangeAshare	0	0	1	1	21.70879936	0.823494196	5.66553688	4.329091072	4.66553688	0.209011942	0.041454155	0.067012407	0.179458812	0.102624238	0.013720335	1.011743665	0.776610017	0.067828871	0.436858624	0.182664499	0.096890107	0.011955262		2.465224266	1.498247266	1.174215317	0.006726368	0.364192396	0.285642475	0.472728282	1.201107144	0.2011071	1.195317268	1.2574929
28	000028	2007	Accord Pharmaceuticals	Pharmaceutical Manufacturing	C27	C27	0	0	0	0	1	1	0	0	Shenzhen Stock ExchangeAshare	0	0	1	1	21.79007339	0.821898997	5.614792347	5.639019966	4.614792347	0.183974952	0.049672276	0.079106115	0.280102968	0.102801651	0.020167466	1.043100715	0.790300012	0.030177364	0.442742616	0.197625846	0.117215686	0.018340707	0.981659293	0.213616192	0.084668659	0.783889651	0.009388818	0.338019937	0.27392289	0.422500581	1.094471574	0.094471566	1.156321883	1.165899158
28	000028	2008	Accord Pharmaceuticals	Pharmaceutical Manufacturing	C27	C27	0	0	0	0	1	1	0	0	Shenzhen Stock ExchangeAshare	0	0	1	1	22.02725792	0.823731065	5.673149586	5.647265911	4.673149586	0.092401154	0.049302761	0.078003645	0.278425813	0.087620631	0.019431498	1.045025468	0.797202229	0.066933267	0.468709022	0.199692398	0.101757079	0.015637266	0.984362721	0.215466544	0.267674625	0.171110675	0.006240908	0.25639683	0.201690704	0.440648317	1.2546345	0.254634559	1.26303339	1.187133551
28	000028	2009	Accord Pharmaceuticals	Pharmaceutical Manufacturing	C27	C27	0	0	0	0	1	1	0	0	Shenzhen Stock ExchangeAshare	0	0	1	1	22.37834358	0.832209229	5.959804058	5.837942123	4.959804058	0.105532423	0.044465467	0.069983929	0.259586811	0.084808409	0.018106004	1.040381789	0.827779055	0.051752303	0.465946674	0.172721162	0.08001931	0.022209357	0.97126478	0.309746206	0.420609683	0.220403612	0.007134426	0.299560755	0.239763886	0.477946997	1.352281213	0.352281243	1.196530938	1.231134415
28	000028	2010	Accord Pharmaceuticals	Wholesale Industry	F51	F	0	0	0	0	0	1	0	0	Shenzhen Stock ExchangeAshare	0	0	1	1	22.56489372	0.82059896	5.574102879	5.74264431	4.574102879	0.105407126	0.045791674	0.073195957	0.262965292	0.0871659	0.020224722	1.041054368	0.811716437	0.06788861	0.454561472	0.183346689	0.078099556	0.020481942	0.971026301	0.19310534	0.205083743	0.332719386	0.00731042	0.281056464	0.222440258	0.482745439	1.288469791	0.288469762	1.242894769	1.205901027
28	000028	2011	Sinopharm	Wholesale Industry	F51	F	0	0	0	0	0	1	0	0	Shenzhen Stock ExchangeAshare	0	0	1	1	22.76002884	0.813873529	5.372691631	5.461771011	4.372691631	0.12924777	0.046922736	0.078107841	0.256281227	0.088188671	0.021666085	1.073719025	0.856158853	0.029653437	0.46589604	0.171055868	0.078228325	0.01559906	0.977414608	0.158132479	0.215476677	0.240669623	0.007938743	0.29347983	0.199047104	0.506648242	1.261042476	0.261042476	1.333270431	1.175513506
28	000028	2012	Sinopharm	Wholesale Industry	F51	F	0	0	0	0	0	1	0	0	Shenzhen Stock ExchangeAshare	0	0	1	1	22.95283318	0.802164078	5.054693222	5.193621635	4.054693222	0.15094699	0.057032574	0.090255044	0.29620561	0.088999592	0.026853669	1.102891207	0.859592736	0.034849495	0.472611964	0.186608106	0.074279211	0.016690807	0.974140704	0.190439925	0.212644309	0.47547099	0.009205634	0.274830163	0.198295414	0.51609838	1.288933516	0.288933545	1.268711448	1.130299807
28	000028	2013	Sinopharm	Wholesale Industry	F51	F	0	0	0	0	0	1	0	0	Shenzhen Stock ExchangeAshare	0	0	1	1	23.12641144	0.79049933	4.773253918	4.897801876	3.773253918	0.097716823	0.052493498	0.080919541	0.257102728	0.083180606	0.025199663	1.114879727	0.899192154	0.042053938	0.513267457	0.165607199	0.069338828	0.013615786	0.978676677	0.176979229	0.189553291	0.104485139	0.008044242	0.258736253	0.189474076	0.521612048	1.259691477	0.259691447	1.249438286	1.12710309
28	000028	2014	Sinopharm	Wholesale Industry	F51	F	0	0	0	0	0	1	0	0	Shenzhen Stock ExchangeAshare	0	0	1	1	23.2749691	0.621853828	2.644479752	3.332495689	1.644479871	0.056401219	0.05608454	0.079743713	0.186901495	0.081475966	0.027963258	1.429822803	1.127740741	-0.062101539	0.547068715	0.181022987	0.058115304	0.011254533	0.982558012	0.129949719	0.160161063	0.253869057	0.008607374	0.248628959	0.192265108	0.535558343	2.094076633	1.094076633	1.148476481	1.118634224
28	000028	2015	Sinopharm	Wholesale Industry	F51	F	0	0	0	0	0	1	0	0	Shenzhen Stock ExchangeAshare	0	0	1	1	23.30487251	0.578882754	2.374635696	2.500294209	1.374635577	0.055300634	0.060455263	0.080821455	0.151155934	0.077755004	0.030290606	1.530155063	1.184379578	0.079282142	0.465552121	0.191639706	0.081660151	0.010418861	0.98357594	0.085112303	0.030353883	0.175424784	0.008635675	0.233503044	0.180961743	0.508532226	1.147439241	0.147439241	1.09495616	1.109641671
28	000028	2016	Sinopharm	Wholesale Industry	F51	F	0	0	0	0	0	1	0	0	Shenzhen Stock ExchangeAshare	0	0	1	1	23.78257179	0.581753552	2.390934944	2.384669065	1.390934944	0.028664552	0.074244969	0.098584294	0.177049682	0.11152406	0.03107707	1.457267046	1.123584032	0.069092222	0.35913825	0.190002769	0.022850618	0.015034912	0.946307957	0.586896777	0.612361193	0.628098965	0.010731275	0.276610702	0.198953539	0.516692519	1.6013695	0.60136956	1.063649178	1.129029989
28	000028	2017	Sinopharm	Wholesale Industry	F51	F	0	0	0	0	0	1	0	0	Shenzhen Stock ExchangeAshare	0	0	1	1	23.82980728	0.55569005	2.250681162	2.317035913	1.250681162	0.027992869	0.052992869	0.072218031	0.122786373	0.107699595	0.028032891	1.510339618	1.198568463	0.057523828	0.339667648	0.169258803	0.024692053	0.014579155	0.948241174	0.000368494	0.048369583	-0.097623356	0.010401667	0.292770863	0.210971355	0.54148519	1.113699913	0.11369992	1.075278521	1.114064097
28	000028	2018	Sinopharm	Wholesale Industry	F51	F	0	0	0	0	0	1	0	0	Shenzhen Stock ExchangeAshare	0	0	1	1	24.08815575	0.51933521	2.080451965	2.15135932	1.080451965	0.018807882	0.052597128	0.069890939	0.11315532	0.118228078	0.031269863	1.659822583	1.362401247	0.045716994	0.322736412	0.15172106	0.02101374	0.011033661	0.960154057	0.045045879	0.294788837	0.16571784	0.010470441	0.268927574	0.196850598	0.670888245	1.400732517	0.400732577	1.067223072	1.115030289
28	000028	2019	Sinopharm	Wholesale Industry	F51	F	0	0	0	0	0	1	0	0	Shenzhen Stock ExchangeAshare	0	0	1	1	24.23542595	0.54177928	2.18235445	2.133934736	1.182354331	0.085187912	0.047532331	0.063301913	0.101430893	0.11054416	0.02851757	1.593050361	1.297336698	0.059675291	0.316759825	0.147593513	0.018275322	0.009544777	0.962291062	0.206931472	0.158667848	0.100700423	0.009774727	0.274004757	0.200596675	0.644060254	1.104565263	0.104565278	1.064617634	1.123667002
28	000028	2020	Sinopharm	Wholesale Industry	F51	F	0	0	0	0	0	1	0	0	Shenzhen Stock ExchangeAshare	0	0	1	1	24.40195656	0.573460639	2.34444952	2.267244101	1.34444952	0.126616493	0.04708454	0.062287826	0.106752142	0.1183194	0.028856868	1.444505095	1.134249449	0.037953384	0.34853223	0.158734307	0.02157346	0.01854663	0.912065625	0.146096244	0.1811997	0.159732327	0.009900702	0.273763001	0.202082649	0.663787007	1.099531651	0.099531613	1.055559635	1.143425822
28	000028	2021	Sinopharm	Wholesale Industry	F51	F	0	0	0	0	0	1	0	0	Shenzhen Stock ExchangeAshare	0	0	1	1	24.47942352	0.57875967	2.37394166	2.359674692	1.37394166	0.11676015	0.037088498	0.05310471	0.087516785	0.117302053	0.022347735	1.423137307	1.08257091	0.038687203	0.373147011	0.178141326	0.020302746	0.015658459	0.919465303	0.14599219	0.080545187	-0.112504855	0.009021328	0.312265396	0.226452649	0.625878513	1.067121267	0.06712123	1.107594252	1.18108964
28	000028	2022	Sinopharm	Wholesale Industry	F51	F	0	0	0	0	0	1	0	0	Shenzhen Stock ExchangeAshare	0	0	1	1	24.47549057	0.543720305	2.191638231	2.2793293	1.191638112	0.099288449	0.041492961	0.05856207	0.094576128	0.121539079	0.024123942	1.50793469	1.135282874	0.060081776	0.322997302	0.183875024	0.019948293	0.015194291	0.920277715	0.074392781	-0.003924904	0.159785971	0.009961864	0.316576511	0.233369008	0.580255151	1.07893002	0.078930043	1.082002759	1.16981554
29	000029	2000	Deep RoomA	Real Estate	K70	K	0	0	0	0	0	1	0	0	Shenzhen Stock ExchangeAshare	0	0			22.13764	0.623411179	2.655415773		1.655415893	0.072991014				0.353881776	0.091121383	1.336185694	0.412379563	0.03174882	0.14751035	0.548518419	0.114176534	0.000672634					0.037224088	0.387695938	0.050953552	4.823775768			1.548827648
29	000029	2001	Deep RoomA	Real Estate	K70	K	0	0	0	0	0	1	0	0	Shenzhen Stock ExchangeAshare	0	0			21.96834564	0.708201349	3.427020311	2.960560799	2.427020311	0.1268612	-0.142258018	-0.114782818	-0.421163499	0.320119619	-0.875721753	1.060012937	0.293699205	0.019930091	0.092798874	0.510215461	0.112349257	0.029254902		-0.277413458	-0.155739993	-7.944416046	0.040049486	-0.045910873	-0.003886883	5.636032104	0.654172182	-0.345827818	0.809999824	0.930183113
29	000029	2002	Deep RoomA	Real Estate	K70	K	0	0	0	0	0	1	0	0	Shenzhen Stock ExchangeAshare	0	0			21.8222065	0.65780884	2.922343016	3.173020601	1.922343135	0.051511649	0.004160635	0.034678318	0.01320178	0.204611078	0.018004613	1.161198735	0.310803533	0.025952095	0.043177303	0.543593585	0.123871461	0.014732434		0.213874936	-0.135962337	-1.024956942	0.034487363	1.698255301	0.11340186	4.011734486	1.01325357	0.013253602	7.389672756	1.250594378
29	000029	2003	Deep RoomA	Real Estate	K70	K	0	0	0	0	0	1	0	0	Shenzhen Stock ExchangeAshare	0	0	1	1	21.73370743	0.588049412	2.427475452	2.662914038	1.427475572	0.045215588	0.003514003	0.020125605	0.009357489	0.224237844	0.010493624	1.350704908	0.368840933	0.068574876	0.104722746	0.558229625	0.105726391	0.020857567		0.286519438	-0.084697172	-0.250178248	0.032101322	2.462898254	0.194901526	2.854175329	1.101897359	0.101897366	4.611006737	1.491616845
29	000029	2004	Deep RoomA	Real Estate	K70	K	0	0	0	0	0	1	0	0	Shenzhen Stock ExchangeAshare	0	0	1	1	21.64712524	0.608022928	2.551169634	2.485114813	1.551169753	0.158687547	-0.054397825	-0.044509124	-0.135184839	0.086621635	-0.251031846	1.422403693	0.324198514	0.003148673	0.090506144	0.586538911	0.088160321	0.02388677		-0.40715763	-0.082939327	-15.1821661	0.04032921	-0.162387073	-0.010789123	4.41508913	0.872596741	-0.127403274	0.827042997	0.810918629
29	000029	2005	GDeep Room	Real Estate	K70	K	0	0	0	0	0	1	0	0	Shenzhen Stock ExchangeAshare	0	0	1	1	21.547575	0.544431567	2.195060015	2.368593931	1.195059896	0.111722626	0.003508353	0.019742992	0.008309864	0.145201981	0.009879605	1.645543694	0.451727033	0.116769813	0.069814824	0.581547081	0.088454627	1.5692E-05		0.493565053	-0.094754539	-1.05878067	0.048494283	3.754623175	0.235081092	2.675972939	1.052105546	0.052105598	4.304523468	1.297507644
29	000029	2006	Deep RoomA	Real Estate	K70	K	0	0	0	0	0	1	0	0	Shenzhen Stock ExchangeAshare	0	0	1	1	21.59516144	0.549849808	2.221480846	2.20850563	1.221480846	0.073815718	0.008345967	0.022105759	0.018432116	0.065677196	0.019674284	1.59685421	0.549804807	0.073225811	0.079287127	0.538155556	0.077748194	1.6503E-06		0.162828416	0.04873684	1.315661073	0.048829217	2.366036654	0.046675697	2.413418293	1.036263824	0.036263827	2.525046825	1.261725903
29	000029	2007	Deep RoomA	Real Estate	K70	K	0	0	0	0	0	1	0	0	Shenzhen Stock ExchangeAshare	0	0	1	1	21.5573597	0.486967862	1.949195623	2.079015255	0.949195623	0.229251057	0.016588092	0.044757906	0.034486894	0.264441133	0.046068352	1.794321299	0.699860096	-0.022973465	0.006686024	0.365957081	0.033145275	0.002741161		-0.147106022	-0.037097603	0.997095227	0.092594415	1.514822125	0.246332973	2.724707127	1.097411275	0.097411238	2.033540726	1.368140221
29	000029	2008	Deep RoomA	Real Estate	K70	K	0	0	0	0	0	1	0	0	Shenzhen Stock ExchangeAshare	0	0	1	1	21.54113007	0.471620142	1.892577767	1.92069912	0.892577767	0.221206978	0.008386241	0.030884087	0.016107446	0.329820514	0.027132621	1.863376498	0.565376461	-0.036426302	0.006592896	0.417359024	0.031290922	0.002838365	0.997161627	-0.164616808	-0.016097562	-0.507988989	0.134225279	2.309376955	0.533177018	3.209121227	1.013336539	0.01333659	1.719173193	1.513272047
29	000029	2009	Deep RoomA	Real Estate	K70	K	0	0	0	0	0	1	0	0	Shenzhen Stock ExchangeAshare	0	0	1	1	21.93553734	0.638325274	2.764915466	2.332091093	1.764915347	0.326820314	0.007186146	0.026970211	0.016758747	0.287738144	0.026949964	1.643749475	0.301058978	-0.122615993	0.004383193	0.621312201	0.019720694	0.001854262	0.998145759	0.062573008	0.483503819	0.055419758	0.119655818	2.481010675	0.441204369	4.480391979	1.015454769	0.01545472	2.097207069	1.456862569
29	000029	2010	Deep RoomA	Real Estate	K70	K	0	0	0	0	0	1	0	0	Shenzhen Stock ExchangeAshare	0	0	1	1	21.94087219	0.615344226	2.599727154	2.679558039	1.599727154	0.450702071	0.025153957	0.050496023	0.067401491	0.34113723	0.083023243	2.662201643	0.465428859	-0.052988097	0.005076064	0.658443153	0.019095825	0.001838739	0.998161256	0.361076951	0.005349379	3.192993402	0.145240635	1.325081706	0.242549568	3.309408188	1.069229841	0.069229886	1.520565271	1.165631771
29	000029	2011	Deep RoomA	Real Estate	K70	K	0	0	0	0	0	1	0	0	Shenzhen Stock ExchangeAshare	0	0	1	1	21.89764404	0.567289352	2.311013222	2.449995756	1.311013222	0.181220546	0.030595908	0.045390759	0.074959844	0.331419915	0.098596714	1.68863368	0.290918499	0.035584137	0.005914416	0.659047127	0.018824542	0.001914661	0.99808532	0.005230278	-0.042308174	0.193791002	0.144611552	1.113670826	0.240694895	3.152902603	1.077335954	0.077335894	1.126471996	1.18529284
29	000029	2012	Deep RoomA	Real Estate	K70	K	0	0	0	0	0	1	0	0	Shenzhen Stock ExchangeAshare	0	0	1	1	22.03504372	0.594073653	2.463501215	2.390058041	1.463501096	0.363519639	0.030754475	0.040277079	0.073504977	0.31922099	0.103727594	2.274077892	0.465930283	0.007382578	0.006575463	0.654970229	0.017023623	0.001579981	0.99842	0.003656118	0.147288337	0.055885427	0.126783833	0.951538682	0.221503064	3.604111433	1.076272488	0.076272495	1.019545436	1.195337892
29	000029	2013	Deep RoomA	Real Estate	K70	K	0	0	0	0	0	1	0	0	Shenzhen Stock ExchangeAshare	0	0	1	1	22.16193962	0.588383436	2.429445505	2.445276499	1.429445505	0.322255343	0.057598766	0.076264568	0.140844896	0.26898998	0.107876033	2.162242174	0.369069755	0.046251267	0.003345621	0.70411998	0.014404331	0.001602232	0.998397768	1.054540873	0.135297462	1.136709332	0.113149419	0.788083255	0.248645768	1.991558552	1.151211858	0.151211858	0.994842589	1.096167445
29	000029	2014	Deep RoomA	Real Estate	K70	K	0	0	0	0	0	1	0	0	Shenzhen Stock ExchangeAshare	0	0	1	1	22.19919395	0.535300732	2.151929379	2.279710293	1.151929379	0.194285825	0.069394946	0.101156473	0.158200368	0.338902861	0.139781728	2.036236525	0.52600807	0.073635392	0.019288445	0.639197469	0.012416017	0.001417391	0.998582602	0.0074787	0.03795854	0.305453211	0.132238716	0.703772366	0.256083846	2.051810503	1.171815276	0.171815306	1.084400892	1.065876126
29	000029	2015	Deep RoomA	Real Estate	K70	K	0	0	0	0	0	1	0	0	Shenzhen Stock ExchangeAshare	0	0	1	1	22.15356255	0.472851455	1.896998525	2.019338846	0.896998465	0.151267141	0.070384055	0.10339465	0.142129272	0.357654899	0.139166981	2.259904861	0.904773414	0.26247865	0.026924785	0.513458431	0.012491572	0.001352848	0.998647153	0.014563706	-0.044607271	0.010101778	0.150898635	0.796401501	0.26551491	1.932145476	1.08378458	0.083784558	1.078963399	1.06663692
29	000029	2016	Deep RoomA	Real Estate	K70	K	0	0	0	0	0	1	0	0	Shenzhen Stock ExchangeAshare	0	0	1	1	22.05447006	0.335385054	1.504630566	1.687823176	0.504630625	0.054902308	0.078210853	0.10360875	0.132006094	0.290548831	0.132437348	2.872604847	1.328690052	0.139130175	0.02860789	0.458197564	0.012027632	0.001359383		0.087205768	-0.094340257	0.034632199	0.128923953	0.712998033	0.267571598	1.609508038	1.141831875	0.141831845	0.970274389	1.069672823
29	000029	2017	Deep RoomA	Real Estate	K70	K	0	0	0	0	0	1	0	0	Shenzhen Stock ExchangeAshare	0	0	1	1	22.10687256	0.323177755	1.477492809	1.490582943	0.477492839	0.032293141	0.047569342	0.060558122	0.070906051	0.283818841	0.137395695	2.675705671	1.204578519	-0.004462262	0.034365274	0.442208558	0.009509992	1.38371E-05		-0.427763969	0.053799439	-0.406339914	0.094312452	0.520137668	0.242256194	2.963984489	1.073155046	0.073155053	0.964645267	1.116537809
29	000029	2018	Deep RoomA	Real Estate	K70	K	0	0	0	0	0	1	0	0	Shenzhen Stock ExchangeAshare	0	0	1	1	22.26354408	0.314014256	1.457756162	1.4667871	0.457756221	0.002028889	0.115531504	0.153779417	0.169460133	0.56859529	0.2298522	2.62097168	1.465689063	0.22773084	0.007164117	0.361164004	0.007271107			0.616142988	0.169612125	1.703680158	0.288766682	0.920017302	0.267685622	2.14505291	1.185447574	0.185447544	0.974754632	1.043792605
29	000029	2019	Deep RoomA	Real Estate	K70	K	0	0	0	0	0	1	0	0	Shenzhen Stock ExchangeAshare	0	0	1	1	22.3144722	0.28203249	1.392820716	1.423723102	0.392820686	0.003506117	0.113037139	0.148519173	0.160933599	0.62422508	0.212339029	3.036329269	1.970785141	0.122942641	0.01264017	0.29782638	0.006216719			0.171733752	0.052246828	0.08245562	0.369515955	1.286641598	0.260642946	1.926312208	1.101304293	0.10130427	0.971439064
29	000029	2020	Deep RoomA	Real Estate	K70	K	0	0	0	0	0	1	0	0	Shenzhen Stock ExchangeAshare	0	0	1	1	22.32000732	0.259236604	1.349958658	1.370995522	0.349958688	0.004649261	0.058896098	0.076966353	0.080746286	0.501236141	0.179542422	3.280003786	2.313488722	0.057761561	0.012070478	0.247211814	0.005679654			-0.366349846	0.005549704	-0.4642196	0.272712231	1.099889994	0.275878042	3.056895971	1.03747654	0.037476495	0.94629401
29	000029	2021	Deep RoomA	Real Estate	K70	K	0	0	0	0	0	1	0	0	Shenzhen Stock ExchangeAshare	0	0	1	1	22.54498863	0.316242546	1.46250689	1.410302877	0.46250689	0.002277698	0.03913869	0.048261661	0.055197407	0.495492816	0.164749548	2.755341053	0.681377828	-0.195059031	0.009874453	0.652638078	0.003869055			-0.182177886	0.252299428	-0.249559924	0.244675308	1.128352284	0.240235776	4.680906773	1.155927896	0.155927896	0.936860263
29	000029	2022	Deep RoomA	Real Estate	K70	K	0	0	0	0	0	1	0	0	Shenzhen Stock ExchangeAshare	0	0	1	1	22.46193504	0.246622995	1.327356696	1.39446187	0.327356666	0.013216357	0.02519769	0.0352243	0.035137217	0.311061412	0.235782653	3.7212286	0.558012187	-0.118770361	0.011174516	0.748204172	0.003765614			-0.519693315	-0.079697274	-0.312605262	0.232997388	0.685564339	0.306240439	8.968959808	1.014007092	0.014007097	0.96981889
30	000030	2000	STIndaA	Other manufacturing industries	C41	C41	1	1	0	0	1	1	0	0	Shenzhen Stock ExchangeAshare	0	0			21.0867157	0.91867578	12.29645634		11.29645634	0				0.145049736	0.038618885	0.75522548	0.569387794	-0.020443013	0.401949316	0.170724601	0.055471167	0.016778028					0.017096469	0.336968213	0.238829002	1.944049239			2.130881786
30	000030	2001	STIndaA	Other manufacturing industries	C41	C41	1	1	0	0	1	1	0	1	Shenzhen Stock ExchangeAshare	0	0			19.91244698	3.207698584	-0.452960372	-2.178279638	-1.452960372	-0.72628504	-1.048129678	-1.020717263	2.283119678	0.129491016	-1.918922544	0.232290834	0.170222417	0.070129007	0.336690873	0.141446009	0.087303281	0		-0.304992706	-0.690955222	-35.53401566	0.015397442	-0.008067798	-0.005457859	0.864448905	-8.389598846	-9.389598846	0.979161441	0.995974422
30	000030	2002	STShengrunA	Other manufacturing industries	C41	C41	1	1	0	0	1	1	0	1	Shenzhen Stock ExchangeAshare	0	0			19.12998772	8.502144814	-0.133295223	-0.258461833	-1.133295178	-0.899044573	-1.749161363	-1.62564075	0.452091455	0.834868431	-84.40496063	0.080773786	0.078595355	-0.009564794	0	0.010784291	0.144427761	0		-0.986946881	-0.542720079	-0.425850838	0.055820934	-0.000661377	-4.52711E-05	30.28358269	1.553916812	0.553916812	0.929425001
30	000030	2003	STShengrunA	Other manufacturing industries	C41	C41	1	1	0	0	1	1	0	1	Shenzhen Stock ExchangeAshare	0	0	1	1	19.75118065	4.882694244	-0.25755313	-0.194260448	-1.257553101	-0.930348635	0.041081361	0.151815802	-0.007980484	0.174077973	0.154598206	0.196240693	0.168880701	-0.028397961	0.412135869	0.082391739	0.320479244	0.025117042		10.512187	0.861147165	-1.021085978	0.004098364	0.026494659	0.000570164	4.895872593	0.963226616	-0.036773384	3.693384171	1.18041122
30	000030	2004	STShengrunA	Other manufacturing industries	C41	C41	1	1	0	0	1	1	0	1	Shenzhen Stock ExchangeAshare	0	0	0	0	19.51414108	6.082409859	-0.196757048	-0.226665452	-1.196757078	-0.848904014	-0.139081776	-0.044485435	0.031525034	0.116084695	-0.330011815	0.140805289	0.114702962	0.045886874	0.370256364	0.097854413	0.375679851	0.026643056		0.845618069	-0.211038753	-4.939733505	-0.002626695	0.007869703	0.011268864	2.092878103	1.032742858	0.032742847	0.316246569	0.116561592
30	000030	2005	STShengrunA	Other manufacturing industries	C41	C41	1	1	0	0	1	1	0	1	Shenzhen Stock ExchangeAshare	0	0	0	0	17.48407555	43.07537842	-0.02376687	-0.106648073	-1.023766875	-0.738385975	-0.315621048	-0.164149985	0.033660375	0.137289569	-0.651076257	0.014430964	0.012406418	0.701590896	0.263263792	0.051026069	0.240915641	0		-0.426100105	-0.868673086	0.132240072	0.012753813	-0.019967239	-0.019318298	0.478918344	1.087206364	0.087206371	0.53013283	0.743519247
30	000030	2006	S*STShengrun	Other manufacturing industries	C41	C41	1	1	0	0	1	1	0	1	Shenzhen Stock ExchangeAshare	0	0	0	0	17.2109108	55.19055176	-0.018453402	-0.021136865	-1.01845336	-0.75099355	0.540702999	1.164663434	-0.011428766			0.005928962	0.003830134	-0.002822888	0.055052616	0.067054309	0.297235817	0			-0.239033669	-1.350194693					0.980078816	-0.019921204
30	000030	2007	STShengrun	Other manufacturing industries	C41	C41	1	1	0	0	1	1	0	1	Shenzhen Stock ExchangeAshare	0	0	0	0	17.11706352	61.33536911	-0.016574027	-0.017507341	-1.016574025	-0.731090665	-0.774822593	0.021057818	0.013565082		-12.24554539	0.006495952	0.004441734	-0.117046125	0	0.073651865	0.30517292	0	1		-0.089577593	-2.183006763	0	0	0	15.06327438	1.013657689	0.013657717	-0.0271776	1.96444881
30	000030	2008	STShengrunA	Other manufacturing industries	C41	C41	1	1	0	0	1	1	0	1	Shenzhen Stock ExchangeAshare	0	0	0	0	16.70372391	96.95931244	-0.010421083	-0.013419637	-1.010421038	-0.742629409	-3.774665356	-2.470657825	0.050654635	1	-50.10306168	0.003728138	0.001742056	-0.020837417	0	0.111351274	0.368784457	0	1	-0.057269603	-0.338562876	2.857213259	0	0	0	10.56867313	1.051970959	0.051970921	0.654536903	0.989679515
30	000030	2009	STShengrunA	Other manufacturing industries	C41	C41	1	1	0	0	1	1	0	1	Shenzhen Stock ExchangeAshare	0	0	0	0	17.55059242	41.93938446	-0.024426356	-0.017406343	-1.024426341	-0.749091983	0.270756274	1.316725612	-0.004712877		4.370475769	0.028782278	0.028782278	-0.00400232	0	0	0.083041236	0.031032598	0.968967378	0.090909094	1.332332253	-1.09515965	0	0	0	22.59551811	0.995049298	-0.004950691	4.863139153	1.012851834
30	000030	2010	*STShengrunA	Other manufacturing industries	C41	C41	1	1	0	0	1	1	0	1	Shenzhen Stock ExchangeAshare	0	0	0	0	18.11849594	29.45399666	-0.035144448	-0.030330401	-1.035144448	0	-6.713941097	-6.598927975	0.203636512		-262.6228333	0.03341521	0.03341521	0.002721953	0	0	0.000747512	0	1	-0.201520234	0.764563382	-48.9808197	0	0	0	49.933918	1.226419926	0.226419955	0.982869565	0.999242485
30	000030	2011	*STShengrunA	Other manufacturing industries	C41	C41	1	1	0	0	1	1	0	0	Shenzhen Stock ExchangeAshare	0	0	0	0	18.00772858	0.969146073	32.41080856	-0.066668607	31.41080666	0	20.78763771	20.78553391	-1.385882854		13357.55371	1.031836152	1.031836152	0.01727972	0	0	0	0	1	-0.926364601	-0.104852989	-4.745253563	0	0	0	607.0203857	-0.000970647	-1.000970602	0.999898851	1.000001073
30	000030	2012	*STShengrunA	Other manufacturing industries	C41	C41	1	1	0	0	1	1	0	1	Shenzhen Stock ExchangeAshare	0	0	0	0	17.018507	1.066952109	-14.93606186	230.3069763	-15.93606186	0	-0.08127778	-0.082861245	-18.71883965			0.937249243	0.937249243	-0.12060298	0	0	0	0	1		-0.628133595	-1.002533555		0	0		-0.806939006	-1.806939006	1.019482255	1
30	000030	2013	Fuao Shares	Other manufacturing industries	C41	C41	0	1	0	0	1	1	0	0	Shenzhen Stock ExchangeAshare	0	0	1	1	22.68481636	0.402570724	1.673838258	1.680282474	0.673838258	0.13275075	0.165489256	0.175890103	0.278068691	0.182956487	0.112930641	1.449071765	1.180511117	-0.010534806	0.1570023	0.08355502	0.194331512	0.042288627	0.957711399		287.9661865	-161.0370178	0.011682357	0.098182559	0.050891917	1.360102534	-2578.514893	-2579.514893	1.008758664	1.264869571
30	000030	2014	Fuao Shares	Automotive Manufacturing	C36	C36	0	1	0	0	1	1	0	0	Shenzhen Stock ExchangeAshare	0	0	1	1	22.70717621	0.345046401	1.526825786	1.596136212	0.526825726	0.110451996	0.093511254	0.099995621	0.149256691	0.186390892	0.134214088	1.693147302	1.384691	0.049492314	0.141736865	0.081347078	0.189290315	0.034744792	0.965255201	-0.041659966	0.02261029	0.138953432	0.01188255	0.084741473	0.04284022	1.451316714	1.121073723	0.12107373	1.023532271	1.237548113
30	000030	2015	Fuao Shares	Automotive Manufacturing	C36	C36	0	1	0	0	1	1	0	0	Shenzhen Stock ExchangeAshare	0	0	1	1	22.81332207	0.343887597	1.524129152	1.525404692	0.524129093	0.136330202	0.068367921	0.070598982	0.104288749	0.183999777	0.121192209	1.927047968	1.632724643	0.041265991	0.148138434	0.070731878	0.21900484	0.034198694	0.965801299	-0.135428563	0.111985929	-0.219312042	0.008862392	0.071597904	0.020906694	1.866640091	1.113953352	0.113953367	1.011044145	1.301489115
30	000030	2016	Fuao Shares	Automotive Manufacturing	C36	C36	0	1	0	0	1	1	0	0	Shenzhen Stock ExchangeAshare	0	0	1	1	22.92856789	0.363500059	1.571092129	1.548606753	0.571092069	0.12155699	0.078867555	0.081131764	0.122134827	0.186089486	0.115524381	1.751659393	1.491168857	0.066215701	0.145712882	0.071744993	0.190878332	0.032716271		0.352168828	0.122147717	0.288931578	0.014250004	0.118245527	0.041386828	1.549100876	1.088604569	0.088604555	0.986134052	1.370649695
30	000030	2017	Fuao Shares	Automotive Manufacturing	C36	C36	0	1	0	0	1	1	0	0	Shenzhen Stock ExchangeAshare	0	0	1	1	23.06163788	0.389790595	1.638781667	1.606473923	0.638781667	0.120005809	0.084259994	0.089395486	0.135361478	0.185146496	0.113841929	1.686763525	1.487258077	0.044662423	0.154052436	0.061163493	0.171109542	0.028617844		0.228161141	0.142330319	0.210274652	0.017353283	0.14193809	0.068850264	1.44084096	1.095146537	0.095146582	0.987901568	1.258925438
30	000030	2018	Fuao Shares	Automotive Manufacturing	C36	C36	0	1	0	0	1	1	0	0	Shenzhen Stock ExchangeAshare	0	0	1	1	23.18132591	0.389844418	1.638926268	1.638858199	0.638926268	0.10032554	0.079256982	0.080359779	0.129890949	0.15532136	0.111259416	1.574832201	1.387284636	0.02928281	0.147207901	0.060353585	0.190677792	0.038908377	0.960199535	0.091651492	0.127145499	0.066887282	0.01118724	0.097385637	0.031479619	1.487688541	1.127045989	0.127046049	0.981996477	1.29455173
30	000030	2019	Fuao Shares	Automotive Manufacturing	C36	C36	0	1	0	0	1	1	0	0	Shenzhen Stock ExchangeAshare	0	0	1	1	23.28208923	0.423116863	1.733453393	1.687245846	0.733453393	0.11049924	0.071799949	0.076440632	0.121144161	0.139791861	0.087763727	1.497575641	1.29136622	0.028339276	0.14327921	0.07247293	0.181549415	0.036139712	0.963053703	0.281599671	0.106014088	0.010952305	0.012879222	0.136587813	0.069240727	1.283867836	1.045701981	0.045701921	0.990917563	1.315749764
30	000030	2020	Fuao Shares	Automotive Manufacturing	C36	C36	0	1	0	0	1	1	0	0	Shenzhen Stock ExchangeAshare	0	0	1	1	23.39475441	0.427812308	1.74767828	1.740937114	0.74767822	0.11296241	0.066354841	0.06753052	0.115519606	0.130478948	0.081744976	1.528329492	1.32555449	0.041276939	0.102208145	0.071974032	0.170371056	0.046940435	0.952338934	0.104296736	0.119258381	0.028565122	0.007657083	0.091688789	0.021154996	1.301262379	1.11014843	0.110148408	0.996188164	1.370640635
30	000030	2021	Fuao Shares	Automotive Manufacturing	C36	C36	0	1	0	0	1	1	0	0	Shenzhen Stock ExchangeAshare	0	0	1	1	23.42200089	0.427218318	1.745865941	1.746759295	0.745865881	0.127508551	0.053089343	0.057768077	0.092734307	0.111895397	0.060675196	1.471208096	1.247400403	0.121685915	0.131261721	0.076880261	0.201325476	0.046088673	0.953210056	0.154297456	0.027620617	-0.143222854	0.010102293	0.153191909	0.079916798	1.158457041	1.028687358	0.028687362	1.001169682	1.450458527
30	000030	2022	Fuao Shares	Automotive Manufacturing	C36	C36	0	1	0	0	1	1	0	0	Shenzhen Stock ExchangeAshare	0	0	1	1	23.44843864	0.444870114	1.801380157	1.773555517	0.801380217	0.156889826	0.031106699	0.02969772	0.055169459	0.084184162	0.037267063	1.36976862	1.112911701	0.018471576	0.143684149	0.087734357	0.192161515	0.042292759	0.957024276	-0.020087518	0.02678927	-0.398131967	0.003517705	0.096628934	-0.023700757	1.213875055	0.995146036	-0.004853956	0.977332115	2.00356698
31	000031	2000	Shenzhen BaohengA	Real Estate	K70	K	0	0	0	0	0	1	0	0	Shenzhen Stock ExchangeAshare	0	0			21.06451416	0.324066311	1.479435086		0.479435086	0.088728383				0.442266226	0.09067563	1.670838594	0.803505063	0.061678238	0.056748737	0.223990843	0.347191185	0.040949654					0.053180072	0.430212379	0.196759462	4.483800411			1.421961427
31	000031	2001	Shenzhen BaohengA	Real Estate	K70	K	0	0	0	0	0	1	0	0	Shenzhen Stock ExchangeAshare	0	0			21.21565628	0.361150295	1.565313458	1.524406195	0.565313399	0.097256511	0.051337168	0.068931744	0.078258693	0.549896359	0.24998197	1.15276897	0.646519244	0.081631698	0.03646531	0.147989079	0.456740856	0.017139174		-0.004070487	0.163162395	1.745659709	0.074985795	0.253685027	0.152617335	5.236703873	1.099347472	0.099347427	1.135791063	1.463948369
31	000031	2002	Shenzhen BaohengA	Real Estate	K70	K	0	0	0	0	0	1	0	0	Shenzhen Stock ExchangeAshare	0	0			21.18049812	0.31487757	1.459593177	1.511534452	0.459593147	0.079399846	0.053365439	0.071425766	0.080663696	0.487711698	0.208315432	1.325896263	0.517373681	0.025279246	0.014443226	0.206809729	0.485737294	0.015610109		0.318346262	-0.034546204	0.098606765	0.064288825	0.270329922	0.123734742	3.834952593	1.035382867	0.035382889	1.172451735	1.520377636
31	000031	2003	Shenzhen BaohengA	Real Estate	K70	K	0	0	0	0	0	1	0	0	Shenzhen Stock ExchangeAshare	0	0	1	1	21.25737953	0.30675298	1.44248724	1.450661421	0.44248727	0.060252357	0.060980611	0.076841153	0.088462219	0.555307746	0.302794844	1.196187139	0.493225485	0.081297569	0.027299812	0.184390455	0.482652098	0.017643126		-0.196809486	0.079913296	0.167469591	0.069321603	0.204215184	0.120315492	5.156207085	1.092719555	0.092719547	1.122500181	1.450840712
31	000031	2004	Shenzhen BaohengA	Real Estate	K70	K	0	0	0	0	0	1	0	0	Shenzhen Stock ExchangeAshare	0	0	1	1	21.35895348	0.372409821	1.593396544	1.518020034	0.593396485	0.046337988	0.062842816	0.078989409	0.095396653	0.541301072	0.327532202	0.677131534	0.23966001	0.083940335	0.022073997	0.149578303	0.531781316	0.016225955		0.042193204	0.106911361	0.127337009	0.064906113	0.178784654	0.100357473	5.476397038	1.002076745	0.002076735	1.133656144	1.456315637
31	000031	2005	GBaoheng	Real Estate	K70	K	0	0	0	0	0	1	0	0	Shenzhen Stock ExchangeAshare	0	0	1	1	21.36870766	0.321003258	1.472761154	1.530411959	0.472761095	0.031068284	0.063758567	0.079591289	0.097576879	0.502516627	0.330973059	0.713791668	0.206920564	0.073941469	0.01779446	0.151671827	0.539317667	0.015631482		0.060141936	0.009801487	0.071279161	0.058534075	0.162184224	0.080532737	5.216352463	1.092515349	0.092515379	1.145124197	1.529038429
31	000031	2006	COFCO Real Estate	Real Estate	K70	K	0	0	0	0	0	1	0	0	Shenzhen Stock ExchangeAshare	0	0	1	1	21.62282181	0.419874698	1.723765492	1.604329348	0.723765552	0.058032021	0.083848044	0.100484282	0.134519875	0.553892136	0.529251814	0.853665769	0.45799008	-0.008262784	0.06455835	0.151992813	0.472248793	0.011785115		-0.054036971	0.289320886	0.512669027	0.067630515	0.119592316	0.064113975	7.109741211	1.10157764	0.101577699	1.12157464	1.365907788
31	000031	2007	COFCO Real Estate	Real Estate	K70	K	0	0	0	0	0	1	0	0	Shenzhen Stock ExchangeAshare	0	0	1	1	22.51652527	0.391568869	1.643571377	1.666076303	0.643571377	0.126052052	0.110792197	0.134255245	0.184588253	0.629060328	0.569415748	2.122503996	1.408589005	-0.059085861	0.00514913	0.216896757	0.046131674	0.009131557	0.99069494	1.382248878	1.444162607	1.563033223	0.274433374	0.407846153	0.153769001	7.294520855	2.56341958	1.5634197	1.025441766	1.174608588
31	000031	2008	COFCO Real Estate	Real Estate	K70	K	0	0	0	0	0	1	0	0	Shenzhen Stock ExchangeAshare	0	0	1	1	22.92576599	0.637839496	2.761206627	2.171808958	1.761206627	0.299526751	0.018354729	0.033539493	0.039862961	0.554816842	0.127138495	1.652890205	0.506200612	-0.383494824	0.003117179	0.5538252	0.036618076	0.005018283	0.99486649	0.319356859	0.505674481	-0.705415487	0.215291113	1.161493182	0.314089209	8.324642181	0.896232665	-0.103767365	1.253360987	1.404215455
31	000031	2009	COFCO Real Estate	Real Estate	K70	K	0	0	0	0	0	1	0	0	Shenzhen Stock ExchangeAshare	0	0	1	1	23.31007195	0.513593376	2.055892944	2.293178797	1.055893064	0.291581094	0.033660047	0.045600642	0.077188499	0.359845877	0.18668437	2.003009558	0.459908307	0.005926236	0.009097964	0.483594447	0.020395355	0.00191022	0.998011291	0.852644205	0.468594164	1.720338106	0.127111018	0.568968415	0.164372206	6.598957539	1.972423553	0.972423613	1.132059097	1.192831874
31	000031	2010	COFCO Real Estate	Real Estate	K70	K	0	0	0	0	0	1	0	0	Shenzhen Stock ExchangeAshare	0	0	1	1	23.72764206	0.696077108	3.290307999	2.65684104	2.290307999	0.444212586	0.033149034	0.052568987	0.088071704	0.469010592	0.262398422	1.82117486	0.418467611	-0.178107262	0.003424832	0.635660648	0.012371494	0.001379914	0.998568416	0.049680162	0.518268347	0.4754017	0.227855578	0.646446228	0.255552649	9.544801712	0.948664188	-0.05133583	1.180572748	1.11553812
31	000031	2011	COFCO Real Estate	Real Estate	K70	K	0	0	0	0	0	1	0	0	Shenzhen Stock ExchangeAshare	0	0	1	1	24.20765686	0.781679153	4.580414772	3.983395338	3.580414534	0.467733234	0.02776096	0.053778045	0.110582873	0.406006724	0.132205307	1.550736427	0.2771869	-0.074023023	0.008038288	0.751175344	0.00523624	0.00085547	0.998719871	1.621662259	0.616099417	0.320883095	0.187804744	0.970191836	0.317032695	5.883804321	1.160913467	0.160913497	1.32303226	1.077154994
31	000031	2012	COFCO Real Estate	Real Estate	K70	K	0	0	0	0	0	1	0	0	Shenzhen Stock ExchangeAshare	0	0	1	1	24.27399063	0.782565296	4.599081516	4.590038776	3.599081755	0.468383461	0.020179836	0.040824324	0.092626229	0.294827133	0.08564949	1.556210637	0.348824084	0.075873867	0.010978429	0.713557363	0.012544705	0.000908584	0.998694003	0.433817774	0.068582557	-0.071098074	0.131929487	1.044190764	0.322104543	4.385027885	1.064245343	0.064245291	1.37139976	1.098311424
31	000031	2013	COFCO Real Estate	Real Estate	K70	K	0	0	0	0	0	1	0	0	Shenzhen Stock ExchangeAshare	0	0	1	1	24.42710114	0.779069066	4.526301384	4.559622765	3.526301384	0.437836558	0.024368262	0.044143211	0.111110084	0.302550584	0.090305433	1.500227451	0.316156954	-0.080829568	0.004806928	0.718729317	0.014563829	0.001474535	0.996418715	0.281155646	0.1654533	0.350799799	0.132321358	1.098184347	0.250521541	3.989012003	1.184193134	0.184193119	1.357683539	1.08945179
31	000031	2014	COFCO Real Estate	Real Estate	K70	K	0	0	0	0	0	1	0	0	Shenzhen Stock ExchangeAshare	0	0	1	1	24.55865479	0.76971066	4.342363834	4.426394939	3.342363834	0.529148221	0.020774703	0.041314799	0.091957048	0.376848459	0.099858962	1.718624949	0.337730765	-0.04452081	0.004898042	0.705511391	0.012682209	0.00133366	0.995185912	-0.111783788	0.140600339	-0.017818209	0.180773839	1.162219524	0.357993156	5.122478485	1.188914895	0.188914895	1.276763558	1.069121003
31	000031	2015	COFCO Real Estate	Real Estate	K70	K	0	0	0	0	0	1	0	0	Shenzhen Stock ExchangeAshare	0	0	1	1	24.73643112	0.799610078	4.990270615	4.672585487	3.990270376	0.615490019	0.019702677	0.036959048	0.092062443	0.264471173	0.074167125	1.870393515	0.438996434	-0.032830235	0.002896955	0.68541491	0.010246922	0.000624487	0.996461928	0.493174613	0.194556057	0.109008819	0.13931033	1.342795372	0.285112023	4.098038673	1.03946209	0.03946209	1.341014624	1.096154928
31	000031	2016	COFCO Real Estate	Real Estate	K70	K	0	0	0	0	0	1	0	0	Shenzhen Stock ExchangeAshare	0	0	1	1	24.83866882	0.815794885	5.428730011	5.211476326	4.428730011	0.617072523	0.022872642	0.046968129	0.11920023	0.342643142	0.073977523	1.645711422	0.68915844	0.111585163	0.003478324	0.496408492	0.010256911	0.000929471	0.996661246	0.335244596	0.107648611	0.331831127	0.186150029	1.501876593	0.403142124	3.399517298	1.018187642	0.01818767	1.225625634	1.069606304
31	000031	2017	COFCO Real Estate	Real Estate	K70	K	0	0	0	0	0	1	0	0	Shenzhen Stock ExchangeAshare	0	0	1	1	25.05072403	0.844958961	6.449904442	5.949449539	5.449904442	0.570290804	0.025320854	0.048825428	0.150645137	0.363265306	0.123543255	1.346871614	0.631657541	0.022676725	0.002367785	0.457161516	0.007504192	0.000717486	0.997517288	-0.22095941	0.236214846	0.301006109	0.133572042	0.783226252	0.275579542	5.394498825	1.040492415	0.040492475	1.396877766	1.067492366
31	000031	2018	Joy City	Real Estate	K70	K	0	0	0	0	0	1	0	0	Shenzhen Stock ExchangeAshare	0	0	1	1	25.23601341	0.849078715	6.625970364	6.544892788	5.625970364	0.700171769	0.024015371	0.046415471	0.157178029	0.425068647	0.141956374	1.782546163	0.836535573	-0.020443389	0.00274501	0.469827443	0.006016809	0.000584879	0.997948468	0.005499021	0.203566387	0.15536046	0.1656795	0.818723917	0.298506618	6.457129955	1.171585083	0.171585083	1.355804443	1.050110817
31	000031	2019	Joy City	Real Estate	K70	K	0	0	0	0	0	1	0	0	Shenzhen Stock ExchangeAshare	0	0	1	1	25.93374825	0.767766953	4.306019783	4.873010159	3.306019783	0.567433953	0.027011501	0.055868525	0.131627321	0.412014723	0.109669544	1.576904416	0.683797538	0.022190934	0.001764125	0.413621902	0.023058563	0.010332822	0.988000989	1.392892361	1.009199142	0.84864831	0.175760046	0.988847494	0.382985771	5.421748161	3.09169364	2.09169364	1.276185036	1.174706697
31	000031	2020	Joy City	Real Estate	K70	K	0	0	0	0	0	1	0	0	Shenzhen Stock ExchangeAshare	0	0	1	1	26.02094078	0.771621823	4.378701687	4.343640327	3.378701925	0.55208236	0.005861857	0.021229811	0.025461802	0.314434975	0.029202642	1.523667455	0.630916417	0.049102124	0.001596579	0.437567174	0.020251874	0.009076275	0.989396691	0.137884781	0.091104858	-0.697005749	0.133477494	1.642204165	0.640713215	5.198853016	1.072993636	0.072993629	1.301224113	1.322955489
31	000031	2021	Joy City	Real Estate	K70	K	0	0	0	0	0	1	0	0	Shenzhen Stock ExchangeAshare	0	0	1	1	26.08327675	0.755126774	4.08374548	4.221498966	3.083745241	0.523953557	0.003719956	0.02087776	0.015703788	0.274364829	0.018008521	1.525252104	0.537828326	-0.039788689	0.001417201	0.479503453	0.017462837	0.008098645	0.990466595	0.108445369	0.064319946	-0.316450149	0.088506222	1.291358829	0.737244904	4.991895199	1.141192555	0.141192555	1.474678516	1.302911758
31	000031	2022	Joy City	Real Estate	K70	K	0	0	0	0	0	1	0	0	Shenzhen Stock ExchangeAshare	0	0		1	26.091259	0.778464675	4.513953209	4.288942814	3.513953209	0.571316838	-0.010406633	0.006666231	-0.044633456	0.240588576	-0.056157626	1.522012234	0.598377943	0.012640127	0.001480262	0.446317613	0.016414464	0.007705824	0.990870833	-0.071238801	0.008015731	-3.896241665	0.082667351	-7.583197117	-4.151421547	5.417871475	0.911945522	-0.088054448	-3.299873114	2.00987649
32	000032	2000	Deep SandaA	Computer, communication and other electronic equipment manufacturing	C39	C39	0	0	0	0	1	1	0	0	Shenzhen Stock ExchangeAshare	0	0			20.55519676	0.677093446	3.096870899		2.096870899	0.155606315				0.099284202	0.032207657	1.15449214	0.731329143	-0.014058953	0.247606248	0.261340261	0.210654914	0.013072034					0.006823878	0.18617861	0.121265523	0.733380079			1.294604421
32	000032	2001	Deep SandaA	Computer, communication and other electronic equipment manufacturing	C39	C39	0	0	0	0	1	1	0	0	Shenzhen Stock ExchangeAshare	0	0			20.61110115	0.666851342	3.001662731	3.047194481	2.001662731	0.143760592	0.047220025	0.07048969	0.143888593	0.095066927	0.024271194	1.194161534	0.747477353	0.14989689	0.218757719	0.272886723	0.189147025	0.01277592		0.467820853	0.057495184	0.106127091	0.007834639	0.283522129	0.121667206	0.528365552	1.091037273	0.091037303	1.311168432	1.261695385
32	000032	2002	Deep SandaA	Computer, communication and other electronic equipment manufacturing	C39	C39	0	0	0	0	1	1	0	0	Shenzhen Stock ExchangeAshare	0	0			20.79616165	0.482278675	1.931541085	2.304412603	0.931541026	0.132560506	0.044610083	0.062965699	0.102800041	0.109786503	0.031641867	1.920763373	1.337682843	0.060911018	0.152186856	0.235075593	0.153966412	0.009879553		-0.179369614	0.203292638	0.069839314	0.009088988	0.243110955	0.153647915	0.774743855	1.869946718	0.869946718	1.194598794	1.27033174
32	000032	2003	Deep SandaA	Computer, communication and other electronic equipment manufacturing	C39	C39	0	0	0	0	1	1	0	0	Shenzhen Stock ExchangeAshare	0	0	1	1	20.81881523	0.435940385	1.772862315	1.84790659	0.772862256	0.022984395	0.044887822	0.054751869	0.082948506	0.17670691	0.038183153	1.84674561	1.23189342	0.070893794	0.187533349	0.259880126	0.160042107	0.008802532		-0.078783736	0.022910796	0.111658283	0.019088596	0.392872095	0.214133143	0.86026907	1.114465714	0.114465699	0.958560169	1.288425684
32	000032	2004	Deep SandaA	Computer, communication and other electronic equipment manufacturing	C39	C39	0	0	0	0	1	1	0	0	Shenzhen Stock ExchangeAshare	0	0	1	1	20.93846512	0.495314598	1.981432319	1.877586722	0.981432319	0	0.021314004	0.032956421	0.040018894	0.133561805	0.016370615	1.559351921	1.059644103	0.088254347	0.170127705	0.247512519	0.165607125	0.007272115		0.191222027	0.127102211	-0.489276379	0.017949484	0.709705353	0.388804823	0.813963413	1.008460879	0.008460879	1.000813961	1.514907956
32	000032	2005	Deep SandaA	Computer, communication and other electronic equipment manufacturing	C39	C39	0	0	0	0	1	1	0	0	Shenzhen Stock ExchangeAshare	0	0	1	1	20.99968529	0.499760151	1.99904108	1.990467072	0.99904108	0	0.033814754	0.046713952	0.067307159	0.118562825	0.029299324	1.582010746	0.736349046	-0.111219361	0.160912007	0.422628045	0.144281611	0.0061724		-0.030939849	0.063132904	0.734376252	0.014565164	0.408342063	0.213148206	0.89297998	1.053768158	0.053768195	1.130263805	1.393929124
32	000032	2006	Deep SandaA	Computer, communication and other electronic equipment manufacturing	C39	C39	0	0	0	0	1	1	0	0	Shenzhen Stock ExchangeAshare	0	0	1	1	21.04216385	0.503188789	2.012836933	2.006061792	1.012836933	0	0.04175853	0.063936695	0.083770193	0.128854379	0.033194717	1.53329277	0.634783506	-0.065300472	0.12949267	0.452119797	0.136308655	0.005183345		0.147730738	0.04339385	0.300323457	0.021658817	0.475953162	0.270545065	0.811801732	1.036242485	0.03624247	1.116871953	1.276809931
32	000032	2007	Deep SandaA	Computer, communication and other electronic equipment manufacturing	C39	C39	0	0	0	0	1	1	0	0	Shenzhen Stock ExchangeAshare	0	0	1	1	21.33016014	0.551232278	2.228324175	2.130587578	1.228324294	0.023507914	0.058021642	0.077457026	0.123620197	0.15269275	0.04872359	1.359825134	0.738840103	0.283965558	0.075550154	0.335598171	0.068974733	0.003601841	0.996398151	0.128042594	0.333752394	0.655753911	0.023212729	0.402271539	0.155630812	0.959841847	1.204773545	0.20477356	1.12720561	1.212319016
32	000032	2008	Deep SandaA	Computer, communication and other electronic equipment manufacturing	C39	C39	0	0	0	0	1	1	0	0	Shenzhen Stock ExchangeAshare	0	0	1	1	21.03093147	0.413140893	1.703986526	1.970212102	0.703986526	0.009592099	0.051261026	0.089107707	0.100995094	0.192692354	0.048082456	1.682680249	0.7526173	-0.055685099	0.105413809	0.378960818	0.149702623	0.033716802	0.966283202	-0.109023355	-0.258610249	-0.120747343	0.03892697	0.619798601	0.234426901	0.79869312	0.969524562	-0.030475445	1.330805659	1.251566172
32	000032	2009	Deep SandaA	Computer, communication and other electronic equipment manufacturing	C39	C39	0	0	0	0	1	1	0	0	Shenzhen Stock ExchangeAshare	0	0	1	1	21.08670425	0.448142976	1.812063575	1.757870436	0.812063515	0.00710615	0.034549862	0.051100213	0.060734179	0.211848915	0.038778119	1.654024839	0.822075248	0.142463923	0.071643651	0.369546473	0.102139451	0.030958582	0.969041407	-0.267985731	0.05735882	-0.409636289	0.055588681	0.994770765	0.306057632	1.153673172	0.994294703	-0.005705297	1.026360154	1.466074228
32	000032	2010	Deep SandaA	Computer, communication and other electronic equipment manufacturing	C39	C39	0	0	0	0	1	1	0	0	Shenzhen Stock ExchangeAshare	0	0	1	1	21.12167168	0.461773276	1.857953072	1.835122347	0.857953012	0	0.032906216	0.044857007	0.060386937	0.178452402	0.03222397	1.639251232	0.846321821	0.005928699	0.084656313	0.366153628	0.089643061	0.029233485	0.970766544	0.199060395	0.035585623	-0.003600838	0.029895963	0.669297457	0.278584152	0.99638629	1.010007739	0.010007737	0.98341763	1.417213082
32	000032	2011	Deep SandaA	Computer, communication and other electronic equipment manufacturing	C39	C39	0	0	0	0	1	1	0	0	Shenzhen Stock ExchangeAshare	0	0	1	1	21.17702484	0.447661906	1.810485244	1.833255649	0.810485303	0.00614941	0.029299807	0.05079947	0.053714037	0.176473454	0.026063628	1.393445492	0.683592141	0.022358365	0.056342471	0.315348327	0.078676611	0.19806397	0.80193603	0.151976347	0.056913108	-0.06825003	0.0326139	0.847086132	0.323045105	0.914162636	1.084623575	0.084623516	1.173691988	1.469075561
32	000032	2012	Deep SandaA	Computer, communication and other electronic equipment manufacturing	C39	C39	0	0	0	0	1	1	0	0	Shenzhen Stock ExchangeAshare	0	0	1	1	21.24918365	0.380334973	1.613775134	1.702952147	0.613775074	0.005105047	0.109595567	0.14861986	0.186636001	0.131338313	0.117993966	1.803383231	1.04534173	0.015043158	0.082636818	0.285899401	0.061115138	0.178342268	0.821657717	-0.11913728	0.074825391	2.987797976	0.049766045	0.324327201	0.2310289	1.115457773	1.205840588	0.205840632	1.042782784	1.129723787
32	000032	2013	Deep SandaA	Computer, communication and other electronic equipment manufacturing	C39	C39	0	0	0	0	1	1	0	0	Shenzhen Stock ExchangeAshare	0	0	1	1	21.12966919	0.323949575	1.479179621	1.547568321	0.479179591	0.005334844	0.009401077	0.026938533	0.014548809	0.154263154	0.009234902	2.039539099	1.371167898	-0.03636419	0.055757999	0.214095101	0.044046681	0.193850875	0.806149125	0.071572408	-0.112647541	-0.91613245	0.048128556	1.951026201	0.625637293	0.923693299	0.968095601	-0.031904377	1.07272613	1.63530755
32	000032	2014	Deep SandaA	Computer, communication and other electronic equipment manufacturing	C39	C39	0	0	0	0	1	1	0	0	Shenzhen Stock ExchangeAshare	0	0	1	1	21.74100113	0.460739464	1.854391217	1.702483654	0.854391217	0.010575661	0.044921413	0.062393457	0.076477975	0.113179602	0.031219542	1.691249132	1.426703095	0.028206054	0.305604398	0.120361984	0.041709717	0.105663672	0.894336343	0.889224529	0.842882514	5.386719227	0.018813178	0.444496602	0.262379825	0.901035368	1.469999552	0.469999492	1.024515271	1.189580798
32	000032	2015	Deep SandaA	Wholesale Industry	F51	F	0	0	0	0	0	1	0	0	Shenzhen Stock ExchangeAshare	0	0	1	1	21.47738457	0.290364265	1.409173727	1.630565166	0.409173667	0.01855408	0.02021862	0.02914538	0.032967776	0.144150928	0.025106572	2.580947876	2.043043137	0.157520428	0.092993483	0.148972064	0.041870758	0.135395765	0.864604235	-0.358459413	-0.231731638	-0.484076858	0.025943493	0.61731112	0.402602971	1.079022884	1.010996819	0.010996827	0.861154854	1.619118333
32	000032	2016	Deep SandaA	Wholesale Industry	F51	F	0	0	0	0	0	1	0	0	Shenzhen Stock ExchangeAshare	0	0	1	1	21.39386749	0.207520083	1.261861563	1.334527016	0.261861622	0.013653798	0.022423549	0.028906357	0.02992483	0.139665633	0.023024635	3.603707314	2.872592211	0.040193226	0.119751044	0.143700615	0.053086765	0.139252275		0.008754484	-0.080123797	-0.074895434	0.019291561	0.53962183	0.355957001	0.983953476	1.027264237	0.027264245	0.830240428	1.799059629
32	000032	2017	Deep SandaA	Wholesale Industry	F51	F	0	0	0	0	0	1	0	0	Shenzhen Stock ExchangeAshare	0	0	1	1	21.37940598	0.186046273	1.228571057	1.245114207	0.228571072	0.012182957	0.006730746	0.009744056	0.008380547	0.181162879	0.007592348	4.148449421	3.791042805	0.069418192	0.085487105	0.06290634	0.043788556	0.13331157		-0.133970693	-0.014358169	-0.714427769	0.028089745	1.312886596	0.645141244	1.119853258	1.012349725	0.012349734	0.513726592	3.266564131
32	000032	2018	Deep SandaA	Wholesale Industry	F51	F	0	0	0	0	0	1	0	0	Shenzhen Stock ExchangeAshare	0	0	1	1	21.49030495	0.295934826	1.420323014	1.322810888	0.420323074	0.012787377	0.054780226	0.061540719	0.072463885	0.221546143	0.069827758	2.617890358	2.162371159	0.095707536	0.076744966	0.130649745	0.035738658	0.113738194		-0.069951661	0.117281847	7.553769112	0.02995912	0.330185264	0.230414778	1.345297456	0.966442227	-0.033557799	0.864560604	1.28662765
32	000032	2019	Deep SandaA	Wholesale Industry	F51	F	0	0	0	0	0	1	0	0	Shenzhen Stock ExchangeAshare	0	0	1	1	21.57438278	0.292025924	1.41248107	1.416226506	0.41248107	0.013383081	0.070193611	0.079631872	0.09941005	0.24536787	0.10510949	2.723128557	2.069310188	0.031458247	0.074048795	0.184653074	0.036984194	0.101433784		-0.062190384	0.087712653	0.4116548	0.036464244	0.270007193	0.221694618	1.560334921	1.09375155	0.093751565	0.882956684	1.175851703
32	000032	2020	Deep SandaA	Wholesale Industry	F51	F	0	0	0	0	0	1	0	0	Shenzhen Stock ExchangeAshare	0	0	1	1	21.67328835	0.300958216	1.430529594	1.421894073	0.430529654	0.015186514	0.076694615	0.089825705	0.109051622	0.246034727	0.124260902	2.383290052	2.276973009	-0.048445307	0.099999055	0.030850902	0.031709358	0.087066948		0.01310928	0.103962995	0.197702259	0.03070499	0.204280898	0.173289776	1.700262785	1.090034604	0.090034612	0.968253493
32	000032	2021	Deep SandaA	Construction and installation industry	E49	E	0	0	0	0	0	1	0	0	Shenzhen Stock ExchangeAshare	0	0	1	1	24.51041031	0.785054684	4.652346611	4.136667728	3.652346373	0.360387355	0.047432575	0.079698324	0.196212813	0.119240664	0.025944611	1.173721433	1.139942288	0.002130304	0.227317885	0.022427458	0.095837489	0.024130132	0.973802567	27.0796299	16.0665741	4.862785816	0.012997775	0.353144318	0.295095384	1.033406019	5.247725964	4.247725964	1.184412122	1.222644687
32	000032	2022	Deep SandaA	Construction and installation industry	E49	E	0	0	0	0	0	1	0	0	Shenzhen Stock ExchangeAshare	0	0		1	24.69054222	0.808366239	5.218286991	4.94455719	4.218286991	0.427919865	0.014717007	0.030946815	0.072769083	0.114081763	0.013977115	1.204018474	1.17203486	-0.004671786	0.192617625	0.021269845	0.082986109	0.020332269	0.977941215	0.195493549	0.197375491	-0.355952919	0.011086252	0.477593452	0.397868723	1.035032868	1.067516208	0.067516178	1.266157269	1.282421112
33	000033	2000	Century Plaza HotelA	Accommodation Industry	H61	H	0	1	1	0	0	1	0	0	Shenzhen Stock ExchangeAshare	0	0			20.31031609	0.362463236	1.568536997		0.568536997	0.164040908				0.768555105	-0.112462603	0.281333923	0.269043326	0.055015802	0.049606569	0.002917285	0.804326236	0								6.016910553
33	000033	2001	Century Plaza HotelA	Accommodation Industry	H61	H	0	1	1	0	0	1	0	0	Shenzhen Stock ExchangeAshare	0	0			20.2941227	0.334981084	1.503716588	1.535705209	0.503716648	0.20148766	0.00800102	0.027082484	0.012287208	0.763649642	0.05136364	0.385666996	0.369122207	0.058929093	0.02136766	0.002765919	0.817442477	0		-0.070261672	-0.016064083	-1.424627781				6.367656231	1.02635026	0.026350202
33	000033	2002	Century Plaza HotelA	Accommodation Industry	H61	H	0	1	1	0	0	1	0	0	Shenzhen Stock ExchangeAshare	0	0			20.24028015	0.292365372	1.413158655	1.458250403	0.413158625	0.148524269	0.010342193	0.022511099	0.015081506	0.778446436	0.070188351	0.221668109	0.211096987	0.053742871	0.006562901	0.001785796	0.841833293	0		-0.086322002	-0.052417114	0.24853985				6.603948116	1.008305907	0.008305877
33	000033	2003	Century Plaza HotelA	Accommodation Industry	H61	H	0	1	1	0	0	1	0	0	Shenzhen Stock ExchangeAshare	0	0	0	0	20.23638344	0.287206948	1.40293169	1.40803647	0.40293172	0.062029939	0.002389999	0.01107114	0.003365205	0.755791008	0.021143908	0.143087447	0.137425154	0.033282518	0.008685726	0.001359337	0.844378471	0		-0.254975736	-0.003890437	-0.775564969				8.829586029	1.003370881	0.003370877
33	000033	2004	Century Plaza HotelA	Accommodation Industry	H61	H	0	1	1	0	0	1	0	0	Shenzhen Stock ExchangeAshare	0	0	0	0	20.23725891	0.28605336	1.400664926	1.401796818	0.400664896	0.148277879	0.000989731	0.012865828	0.001387402	0.753641188	0.008172655	0.262959182	0.254811347	0.032803364	0.015748566	0.001318003	0.841155171	0		0.06975539	0.000875463	-0.586512506	0.05025195	4.552876949	0.25954932	8.261062622	1.002495289	0.002495268	9.625352859
33	000033	2005	GXindu	Accommodation Industry	H61	H	0	1	1	0	0	1	0	0	Shenzhen Stock ExchangeAshare	0	0	0	0	20.21328545	0.263795495	1.35831821	1.37942028	0.358318239	0.119836338	0.004877116	0.012232992	0.006727593	0.965990007	0.037106588	0.245086372	0.235104084	0.058285099	0.016503368	0.001632699	0.836776793	9.92982E-05		0.07293576	-0.023687044	3.871487141	0.059748638	1.217126369	0.244109869	7.51711607	1.006750345	0.0067503	1.895956039	3.615758896
33	000033	2006	Century Plaza Hotel	Accommodation Industry	H61	H	0	1	1	0	0	1	0	0	Shenzhen Stock ExchangeAshare	0	0	0	0	20.04404259	0.405835599	1.683035851	1.489913344	0.683035851	0.297188431	-0.250794679	-0.231383324	-0.373662353	0.949938238	-1.817326427	0.455496013	0.43820551	0.023870246	0.020244937	0.002672926	0.882090032	0.000550357		-0.043380901	-0.155696496	-47.85123062				6.634539604	0.681407273	-0.318592757
33	000033	2007	Century Plaza Hotel	Accommodation Industry	H61	H	0	1	1	0	0	1	0	0	Shenzhen Stock ExchangeAshare	0	0	0	0	20.03559303	0.394811779	1.65237844	1.66763103	0.6523785	0.246220827	0.003746218	0.022443308	0.006247309	0.519591331	0.026868355	0.44787243	0.434636086	0.056818102	0.030879823	0.002609253	0.883062184	0.000481494	0.999518514	-0.0788467	-0.008413529	-1.013618827	0.04246182	1.873508692	-0.185490787	7.141829491	1.009983897	0.009983863	7.102185726	2.696762323
33	000033	2008	Century Plaza Hotel	Accommodation Industry	H61	H	0	1	1	0	0	1	0	0	Shenzhen Stock ExchangeAshare	0	0	0	0	19.95721245	0.337881029	1.510302544	1.580931187	0.510302603	0.213168904	0.007289579	0.032115433	0.011524323	0.469380766	0.051378757	0.513580084	0.494607508	0.04887731	0.042557418	0.003007133	0.916013062	0.000540776	0.999459207	-0.024917264	-0.075388171	0.864592731	0.08061371	0.947097898	0.396371782	6.772163868	1.011591077	0.011591112	2.65938282	2.332058907
33	000033	2009	Century Plaza Hotel	Accommodation Industry	H61	H	0	1	1	0	0	1	0	0	Shenzhen Stock ExchangeAshare	0	0	0	0	20.02487564	0.429535538	1.752957582	1.626698971	0.752957582	0.353850394	-0.049970571	-0.029313101	-0.081287071	0.435115099	-0.38803485	1.496344805	1.471244097	0.002343979	0.020788085	0.002940106	0.822759449	0.000418169	0.999581814	-0.09736485	0.07000415	-7.81709528	0.046503052	-0.119842462	0	8.0278759	0.921887696	-0.078112312	0.586607337	-0.482879728
33	000033	2010	Century Plaza Hotel	Accommodation Industry	H61	H	0	1	1	0	0	1	0	0	Shenzhen Stock ExchangeAshare	0	0	0	0	20.08286858	0.447814822	1.810986638	1.782341003	0.810986698	0.382631242	0.008140698	0.027431021	0.0145095	0.50913769	0.058320921	2.304711819	2.280659914	0.058052599	0.024711465	0.002539464	0.565982342	0.00021788	0.999782145	0.154020667	0.059707887	-1.173447132	0.045102991	0.810908139	-0.048553701	7.371795177	1.025751829	0.025751887	3.533222437	1.931438446
33	000033	2011	Century Plaza Hotel	Accommodation Industry	H61	H	0	1	1	0	0	1	0	0	Shenzhen Stock ExchangeAshare	0	0	0	0	20.06148911	0.430425376	1.755696177	1.783208489	0.755696177	0.356263548	0.005399191	0.02965036	0.009627883	0.439488262	0.038848288	2.103040934	2.076962948	0.06052123	0.021108707	0.003004334	0.563356578	0.000421923	0.999578059	0.013707435	-0.021151515	-0.32475692	0.063273482	1.733613133	-0.064393774	7.118296623	1.00967443	0.009674455	5.845256329	2.203674793
33	000033	2012	Century Plaza Hotel	Accommodation Industry	H61	H	0	1	1	0	0	1	0	0	Shenzhen Stock ExchangeAshare	0	0	0	0	19.96761703	0.428602576	1.750095367	1.753022552	0.750095367	0.338483036	-0.051690411	-0.023288574	-0.090614453	0.418212712	-0.380154878	1.540383339	1.515948176	0.0293789	0.028010029	0.00332884	0.593463838	0.000613038	0.999386966	-0.075472735	-0.089600451	-10.04707909	0.096006744	-0.282232851	-0.117548518	7.009521961	0.913313091	-0.086686917	0.503499806	-0.832968235
33	000033	2013	Century Plaza Hotel	Accommodation Industry	H61	H	0	1	1	0	0	1	0	0	Shenzhen Stock ExchangeAshare	0	0	0	0	20.15223312	0.518755496	2.077945948	1.915078402	1.077945828	0.464624316	0.006738923	0.040183112	0.012905567	0.499410212	0.043423783	1.669011831	1.643742919	0.075800218	0.012827268	0.002554906	0.490758449	0.00039657	0.99960345	0.19808495	0.202755675	-1.136853099	0.058455963	1.346173882	0	7.036848545	1.012989402	0.012989384	5.962838173	1.945268631
33	000033	2014	*STXindu	Accommodation Industry	H61	H	1	1	1	0	0	1	0	1	Shenzhen Stock ExchangeAshare	0	0	0	0	19.96206474	1.411033154	-2.432893515	12.92008591	-3.432893515	1.458911777	-0.87114799	-0.834983826	-11.2553072	0.315985054	-6.982523441	0.613862276	0.587375522	0.009558809	0.016480215	0.002763386	0.579167306	0.000335199	0.999664783	-0.198093772	-0.173179507	-129.9461365	0.055718578	-0.007979719	0	7.255475044	-0.706191301	-1.706191301	0.958486795	0.944446445
33	000033	2015	*STXindu	Accommodation Industry	H61	H	1	1	1	0	0	1	0	0	Shenzhen Stock ExchangeAshare	0	0		0	19.86614799	0.977341533	44.13363266	-4.888087273	43.13363266	0.968438327	0.156395942	0.186885893	-0.764476955	0.588114917	0.594967306	3.543687582	3.516034842	0.103445604	0.006790168	0.007800624	0	0.000308165	0.999691844	0.81999135	-0.09146066	-1.155077934	0.094485566	0.154994741	0.024011757	3.621931791	-0.050083786	-1.050083756	1.166260719	1.254708886
33	000033	2016	Century Plaza Hotel	Accommodation Industry	H61	H	0	1	1	0	0	1	0	0	Shenzhen Stock ExchangeAshare	0	0		0	19.58130646	0.928519368	13.98980141	22.92724991	12.98980141	0.918936372	0.015023921	0.027000802	0.344457179	0.385009289	0.048677117	8.42828846	8.299284935	-0.094703831	0.030639036	0.015250213	0.000637478	0.000376921		-0.020654557	-0.247866452	-0.919875085	0.059364587	0.688753903	0.435243219	2.781629562	2.372756004	1.372756004	1.01497376	1.014976144
34	000034	2000	STShenzhen Huabao	comprehensive	S90	S	1	1	0	0	0	1	0	0	Shenzhen Stock ExchangeAshare	0	0			21.03732109	0.710367084	3.452645779		2.452645779	0.5080145				0.122071959	0.6543262	1.49070406	1.064949632	0.117874779	0.122556895	0.17511186	0.184744552	0.086468853					0.007417399	0.011263341	0.006403873	3.291676998			1.050307751
34	000034	2001	STShenzhen Huabao	comprehensive	S90	S	1	1	0	0	0	1	0	0	Shenzhen Stock ExchangeAshare	0	0			21.09767532	0.713763297	3.493612051	3.473626375	2.493612051	0.266595632	0.032940354	0.058061115	0.114422478	0.151633814	0.037266869	1.024681687	0.712600648	-0.042873688	0.31998682	0.190280542	0.187723458	0.078505315		2.000032902	0.062212612	-0.829134405	0.009252162	0.246476665	0.007214252	1.165474176	1.049757123	0.049757101	1.749897599	1.665820599
34	000034	2002	Trust Taifeng	comprehensive	S90	S	0	1	0	0	0	1	0	0	Shenzhen Stock ExchangeAshare	0	0			21.14051056	0.757556617	4.12467432	3.789728642	3.12467432	0.218837097	-0.066457532	-0.036939755	-0.251856029	0.092180185	-0.143004775	0.910384297	0.67436105	0.026616208	0.204987451	0.162770569	0.175660908	0.066206217		-0.446525484	0.043766532	-3.123856783	0.003628364	-0.025414184	-0.001649669	2.197902441	0.884073496	-0.115926474	0.556756914	0.23465462
34	000034	2003	Trust Taifeng	comprehensive	S90	S	0	1	0	0	0	1	0	0	Shenzhen Stock ExchangeAshare	0	0	1	1	21.07232666	0.736787677	3.799214363	3.960804939	2.799214363	0.000501398	0.004637683	0.032240413	0.018368959	0.161332965	0.007094166	0.84098208	0.589443147	-0.04866707	0.343180418	0.185297579	0.208439708	0.061187848		0.389486372	-0.065912426	-1.068929553	0.01312636	1.532526016	0.171743497	1.477548361	1.014106274	0.014106239	5.757903099	1.920333862
34	000034	2004	Trust Taifeng	comprehensive	S90	S	0	1	0	0	0	1	0	1	Shenzhen Stock ExchangeAshare	0	0	1	1	20.74661636	1.170267105	-5.87312603	12.27581215	-6.87312603	-1.986010671	-0.429012418	-0.393179506	-5.266475677	-0.201528534	-1.416661382	0.670641303	0.478734523	0.025739964	0.42386061	0.202849597	0.18599236	0.024154525		-0.614741445	-0.277985603	-77.93376923	0.001834375	-0.001295065	-0.00016061	2.769078493	-0.467057496	-1.467057467	0.916623056	0.906088591
34	000034	2005	STShenzhen	comprehensive	S90	S	1	1	0	0	0	1	0	1	Shenzhen Stock ExchangeAshare	0	0	1	1	20.46044731	1.468664527	-2.133722305	-3.352753639	-3.133722305	-0.398633271	-0.18092005	-0.158288375	0.606580317	0.022127395	-0.376900047	0.591781259	0.459413767	0.061362091	0.459852248	0.176722199	0.150401279	0.006347427		0.163819268	-0.248864338	-0.690368116	0.005543979	-0.012818718	-0.000246856	1.787179232	2.06752038	1.067520499	0.727335811	0.552470207
34	000034	2006	S*STShenzhen	comprehensive	S90	S	1	1	0	0	0	1	0	1	Shenzhen Stock ExchangeAshare	0	0	1	1	20.11764336	1.763621688	-1.309549093	-1.69173336	-2.309549093	-1.109626651	0.002200018	0.039709091	-0.003721843	0.090318553	0.004225999	0.557779491	0.45158273	0.002034205	0.484468639	0.144636765	0.114519015	0.008251647		-0.204620063	-0.290222228	-1.008918166	0.010692885	-0.206266776	-0.177229777	1.594835401	1.156481028	0.156481028	10.55127239	1.288389802
34	000034	2007	SSTShenzhen	comprehensive	S90	S	1	1	0	0	0	1	0	1	Shenzhen Stock ExchangeAshare	0	0	1	1	19.60941124	3.519894838	-0.396841973	-0.702596724	-1.396842003	-0.570131898	-0.592990756	-0.542330623	0.416633397	0.100568786	-0.680928588	0.268348485	0.206403181	0.058585797	0.068298444	0.161360949	0.140375435	0.012946499	0.987053514	0.112179324	-0.398442358	-180.2037354	0.002654096	-0.003902052	-0.001101298	0.862617552	1.985095501	0.985095561	0.915575564	0.948215604
34	000034	2008	STShenzhen	comprehensive	S90	S	1	1	0	0	0	1	0	1	Shenzhen Stock ExchangeAshare	0	0	0	0	19.03266525	7.143950939	-0.162761718	-0.261547238	-1.162761688	-0.700455487	-1.098101497	-0.898836792	0.287205398	0.090310112	-1.006359339	0.154394329	0.097407945	0.012697727	0.079576075	0.262885094	0.217640907	0.022369957	0.977630019	-0.265009552	-0.438276976	0.086258508	0.002990628	-0.002973289	-0.000524662	0.659263194	1.369580507	0.369580448	0.818966568	0.972776115
34	000034	2009	*STShenzhen	comprehensive	S90	S	1	1	0	0	0	1	0	1	Shenzhen Stock ExchangeAshare	0	0	0	0	18.83141518	6.347709179	-0.186995953	-0.172838241	-1.186995983	-0.515530944	0.734654844	0.904860139	-0.12697646	0.17543447	0.362819701	0.154337928	0.100558631	0.001722983	0.119252004	0.243545175	0.255618244	0.026527895	0.973472118	0.2132366	-0.182291687	-1.437404513	0.004472708	0.012255666	0.005837843	0.444336236	0.711735189	-0.288264811	1.224490285	1.027004838
34	000034	2010	STShenzhen	comprehensive	S90	S	1	1	0	0	0	1	0	0	Shenzhen Stock ExchangeAshare	0	0	0	0	19.05666351	0.650283456	2.859458685	-0.458818138	1.859458685	0.048707269	2.933008671	2.942359209	-1.345717549	0.176529333	1.238658309	1.232156157	0.859089077	0.213593587	0.135155886	0.235919267	0.192239255	0.020515904	0.979484081	0.185042799	0.252632976	3.045709372	0.005800778	0.00467206	0.002360482	0.469679415	-0.08191666	-1.08191669	1.000820041	1.009192705
34	000034	2011	Trust Taifeng	comprehensive	S90	S	0	1	0	0	0	1	0	0	Shenzhen Stock ExchangeAshare	0	0	0	0	19.15121651	0.589126945	2.433841705	2.619588375	1.433841705	0.029509228	0.083742306	0.102298729	0.219370365	0.150347441	0.038281523	1.241900682	0.857115626	0.043000102	0.140842453	0.221880019	0.177294463	0.039951783	0.960048199	0.078386717	0.09916839	-0.966671765	0.012581315	0.271920532	0.1726197	0.478730649	1.291384935	0.291384935	1.01071918	1.181940436
34	000034	2012	Trust Taifeng	comprehensive	S90	S	0	1	0	0	0	1	0	0	Shenzhen Stock ExchangeAshare	0	0	0	0	19.08105659	0.538522422	2.16695261	2.297329187	1.166952491	0.105539858	0.020015337	0.026441174	0.045981813	0.132307425	0.008779554	1.172531486	0.665045798	-0.041202635	0.068122774	0.245659307	0.372727901	0.045107931	0.954892039	0.054420769	-0.067754656	-0.758177221	0.006919804	0.611559212	0.224079594	0.423260272	1.047063828	0.047063854	1.025026321	1.877529383
34	000034	2013	Trust Taifeng	comprehensive	S90	S	0	1	0	0	0	1	0	0	Shenzhen Stock ExchangeAshare	0	0	0	0	19.75096321	0.719503701	3.565109491	2.926015615	2.565109491	0.058773596	0.058649834	0.067690998	0.17161034	0.119255394	0.031454168	1.026728749	0.833358467	0.01918086	0.037707586	0.135743722	0.145020112	0.013025057	0.986974955	0.165694103	0.954054296	3.176287413	0.007671764	0.215731546	0.115502447	0.709511697	1.187717438	0.187717468	1.020847201	1.343530774
34	000034	2014	Trust Taifeng	comprehensive	S90	S	0	1	0	0	0	1	0	0	Shenzhen Stock ExchangeAshare	0	0	0	0	19.95035744	0.641221404	2.787234306	3.090934038	1.787234187	0.013544831	0.146381035	0.151504263	0.45245412	0.12484581	0.12075536	0.886392951	0.557649851	-0.060981367	0.049638074	0.209177613	0.12721546	0.010267548	0.989732444	-0.045028605	0.22066173	2.666220427	0.00749246	0.060432613	0.026012624	0.906910658	1.56133008	0.56133014	1.008076191	1.097725868
34	000034	2015	Trust Taifeng	comprehensive	S90	S	0	1	0	0	0	1	0	0	Shenzhen Stock ExchangeAshare	0	0	0	0	19.92032242	0.582597315	2.395768166	2.57964325	1.395768166	0.000778056	0.046968888	0.053500779	0.121162981	0.106973037	0.046638187	1.318112612	0.937891543	-0.03013863	0.051705301	0.22139217	0.12453188	0.010134002	0.989866018	-0.100170471	-0.029587811	-0.652467489	0.011194732	0.208915427	0.129640892	0.978048742	1.128976583	0.128976583	0.991398573	1.321690679
34	000034	2016	Digital China	Wholesale Industry	F51	F	0	1	0	0	0	1	0	0	Shenzhen Stock ExchangeAshare	0	0	0	0	23.55866241	0.844418228	6.42748785	6.161801815	5.42748785	0.380027831	0.046071447	0.104601763	0.283883125	0.048774425	0.00993764	1.223026633	0.864111125	0.020301618	0.388669848	0.268845826	0.012568986	0.003088295	0.961006165	87.48366547	37.02869034	17.8540535	0.004017634	0.327166378	0.190752089	0.42034781	14.17473412	13.17473412	1.837336659	1.059726
34	000034	2017	Digital China	Wholesale Industry	F51	F	0	1	0	0	0	1	0	0	Shenzhen Stock ExchangeAshare	0	0	0	0	23.91263771	0.861664951	7.228826523	6.875313282	6.228826523	0.281105667	0.035012458	0.053069539	0.240721613	0.047015719	0.011623846	0.972694039	0.628042102	-0.012021505	0.306454509	0.278331459	0.007805827	0.105684787	0.855948329	0.535016656	0.424719661	0.795476258	0.003529053	0.257529169	0.151761204	0.390144169	1.266784787	0.266784847	1.285703659	1.085381508
34	000034	2018	Digital China	Wholesale Industry	F51	F	0	1	0	0	0	1	0	0	Shenzhen Stock ExchangeAshare	0	0	0	0	23.98080254	0.851975262	6.755626678	6.976178169	5.755626678	0.320427299	0.020534838	0.053156659	0.143254682	0.040270548	0.006303919	0.998819172	0.67867285	0.013874671	0.331133932	0.250411958	0.006555392	0.097982273	0.86617893	0.315708488	0.070541263	-0.286456555	0.002778402	0.343812555	0.219923466	0.317445278	1.14552772	0.145527691	2.019312859	1.047011971
34	000034	2019	Digital China	Wholesale Industry	F51	F	0	1	0	0	0	1	0	0	Shenzhen Stock ExchangeAshare	0	0	0	0	24.10497093	0.851300716	6.724981785	6.739319324	5.724981785	0.366876513	0.025327684	0.051321767	0.170691356	0.040168088	0.008083295	1.037518144	0.628879488	0.050971542	0.239247501	0.312663257	0.005167214	0.083294533	0.885051548	0.060413383	0.132206693	0.359731138	0.003597958	0.335285634	0.246735796	0.338937312	1.137365937	0.137365967	1.526347637	1.034831405
34	000034	2020	Digital China	Wholesale Industry	F51	F	0	1	0	0	0	1	0	0	Shenzhen Stock ExchangeAshare	0	0	0	0	24.14719009	0.846762776	6.525829792	6.621808529	5.525829792	0.356721014	0.02076509	0.034227729	0.137502447	0.039047912	0.006779242	1.031372309	0.62243861	0.04747276	0.242956012	0.311520457	0.00647814	0.076690406	0.892964244	0.060562931	0.043122429	-0.110534422	0.003189042	0.352480084	0.250700355	0.333363622	1.07495594	0.074955985	1.235093355	1.06410265
34	000034	2021	Digital China	Wholesale Industry	F51	F	0	1	0	0	0	1	0	0	Shenzhen Stock ExchangeAshare	0	0	0	0	24.38563156	0.830145478	5.887390614	6.152643204	4.887390614	0.217760161	0.00717291	0.022294974	0.044132359	0.033479683	0.002040869	1.060256362	0.583012104	-0.004008063	0.21419777	0.37361601	0.004974309	0.058732923	0.916711986	0.329396993	0.269269556	-0.599789381	0.003028635	0.736743331	0.503539979	0.318285882	1.406911373	0.406911403	1.543106318	1.114497662
34	000034	2022	Digital China	Wholesale Industry	F51	F	0	1	0	0	0	1	0	0	Shenzhen Stock ExchangeAshare	0	0	0	0	24.41753197	0.795604408	4.892473221	5.336164951	3.892473221	0.351573527	0.02617234	0.044344217	0.139659926	0.039238758	0.008940493	1.179091573	0.725375533	0.020799303	0.217089728	0.310696691	0.004815393	0.005898996	0.970316887	-0.053150807	0.032414719	3.147890091	0.003675455	0.321765751	0.217309207	0.347048968	1.242363214	0.24236317	1.326125503	1.042288899
35	000035	2000	ZhongkejianA	Computer, communication and other electronic equipment manufacturing	C39	C39	0	1	0	0	1	1	0	0	Shenzhen Stock ExchangeAshare	0	0			20.55430984	0.740982294	3.860740185		2.860740185	0				0.167155743	0.051727358	1.041888356	0.868247747	0.278581381	0.176832736	0.128664613	0.103140362	0					0.000476355	0.009186234	0.00246704	0.975055814			1.620146871
35	000035	2001	ZhongkejianA	Computer, communication and other electronic equipment manufacturing	C39	C39	0	1	0	0	1	1	0	0	Shenzhen Stock ExchangeAshare	0	0			21.01852036	0.849599838	6.648929119	5.199527264	5.648929119	0	0.045972481	0.085280724	0.239035159	0.13359201	0.034809805	0.853475571	0.59574604	-0.151184455	0.292805403	0.218966961	0.10372328	0.010718915		0.668101609	0.590757072	0.122545078	0.000550489	0.015787408	0.001694427	0.929845572	0.923682511	-0.076317497	1.851895452	1.139985204
35	000035	2002	ZhongkejianA	Computer, communication and other electronic equipment manufacturing	C39	C39	0	1	0	0	1	1	0	0	Shenzhen Stock ExchangeAshare	0	0			21.14885521	0.844448686	6.428745747	6.529829502	5.428745747	0.209778503	0.043659963	0.085198954	0.285092115	0.095785797	0.020050636	0.966349542	0.722182572	0.125135079	0.3921839	0.196103856	0.1116632	0.009742876		1.165656567	0.139210448	0.247429818	0.000294661	0.014673926	0.001490982	0.489131033	1.178228259	0.178228214	1.948511124	1.161004424
35	000035	2003	ZhongkejianA	Computer, communication and other electronic equipment manufacturing	C39	C39	0	1	0	0	1	1	0	0	Shenzhen Stock ExchangeAshare	0	0	1	1	21.31567574	0.848362863	6.594690323	6.517571926	5.594690323	0.172345355	0.024313755	0.053515296	0.158466652	0.07800708	0.014999922	0.971225202	0.61952132	0.052186657	0.416742116	0.287267119	0.101592369	0.007624395		-0.135187984	0.181541264	-0.353032321	0.001817462	0.110493034	0.088076167	0.668270648	1.151809812	0.151809767	2.007171392
35	000035	2004	ZhongkejianA	Computer, communication and other electronic equipment manufacturing	C39	C39	0	1	0	0	1	1	0	1	Shenzhen Stock ExchangeAshare	0	0	0	0	19.98474884	3.624572039	-0.381014526	-2.333137512	-1.381014466	-0.284700722	-1.337119579	-1.303592682	3.119683981	0.016854888	-0.8847965	0.12654379	0.108592123	-0.586987138	0.182766214	0.054625917	0.256787777	0.015237399		-0.361624658	-0.735767782	-38.6556778	0.001937255	-0.00217781	-0.001927798	0.276606262	-4.573393822	-5.573393822	0.96950227
35	000035	2005	STKejian	Computer, communication and other electronic equipment manufacturing	C39	C39	1	1	0	0	1	1	0	1	Shenzhen Stock ExchangeAshare	0	0	0	0	19.90566444	4.276241779	-0.305227786	-0.340422124	-1.305227757	-0.238157049	-0.298615158	-0.128670543	0.101655208	-0.941685736	-1.705341458	0.104317069	0.097816288	-0.001026214	0.2042467	0.02370224	0.238565221	0.015243877		-0.953406096	-0.076038159	-0.910195708				5.485131741	1.153377533	0.153377518
35	000035	2006	*STKejian	Computer, communication and other electronic equipment manufacturing	C39	C39	1	1	0	0	1	1	0	1	Shenzhen Stock ExchangeAshare	0	0	0	0	19.96655655	3.886483192	-0.346442342	-0.325157702	-1.346442342	-0.261478335	0.04708828	0.028420689	-0.015311116	0.037558481	0.852068126	0.098787241	0.095798574	-0.000231	0.174105093	0.009827265	0.204404458	0.005709084		-0.687356353	0.062785581	-1.156211376				18.64588928	0.93635112	-0.063648857
35	000035	2007	STKejian	Computer, communication and other electronic equipment manufacturing	C39	C39	1	1	0	0	1	1	0	1	Shenzhen Stock ExchangeAshare	0	0	0	0	19.9792881	3.569104195	-0.389240742	-0.366732419	-1.389240742	-0.209869385	0.249850109	0.35438779	-0.091628142	0.626421869	11.16257954	0.022974743	0.022219535	-0.000851241	0.029401772	0.002358857	0.013013449	0.016851345	0.983148634	-0.579978585	0.012812647	4.502520084	0.196212709	0.017334474	0.013838363	44.96149826	0.901450336	-0.098549642	1.398773193	1.047079921
35	000035	2008	STKejian	Computer, communication and other electronic equipment manufacturing	C39	C39	1	1	0	0	1	1	0	1	Shenzhen Stock ExchangeAshare	0	0	0	0	20.10016823	3.295160055	-0.435699433	-0.412564456	-1.435699463	-0.22294195	-0.019695096	0.09021616	0.008125496	0.590470731	-1.197990537	0.021510582	0.021510582	-0.001373515	0.026014978	0	0.002406935	0.014579973	0.985420048	-0.213340029	0.128489718	-1.084425926	0.048344038	-0.040354274	0	64.49875641	1.008158684	0.008158643	-4.580640793	1.106578112
35	000035	2009	STKejian	Computer, communication and other electronic equipment manufacturing	C39	C39	1	1	0	0	1	1	0	1	Shenzhen Stock ExchangeAshare	0	0	0	0	20.12447548	3.272722721	-0.440000862	-0.437865704	-1.440000892	-0.218709528	-0.033074744	0.112330936	0.014482296	0.587093234	-3.179264784	0.051081061	0.051081061	-9.52266E-05	0.024605921	0	0.002246519	0.013885644	0.986114383	-0.320747435	0.024604408	0.802621722	0.051901273	-0.01632493	0	97.29180908	1.014587879	0.014587929	-3.396275282	1.053571105
35	000035	2010	*STKejian	Computer, communication and other electronic equipment manufacturing	C39	C39	1	1	0	0	1	1	0	1	Shenzhen Stock ExchangeAshare	0	0	0	0	20.2044239	3.019497156	-0.495172799	-0.467060298	-1.495172739	-0.24013868	0.08173649	0.212663263	-0.03817587	0.430179924	8.852134705	0.049723729	0.049723729	-3.98633E-05	0.022735976	0	0.001972839	0.012500949	0.987499058	-0.064266875	0.083232425	-3.60539341	0.052423198	0.005922097	0	112.6278839	0.962539196	-0.037460819	2.601815701	1.026835203
35	000035	2011	*STKejian	Computer, communication and other electronic equipment manufacturing	C39	C39	1	1	0	0	1	1	0	1	Shenzhen Stock ExchangeAshare	0	0	0	0	20.27148628	2.922788143	-0.520078123	-0.507737458	-1.520078063	-0.228889421	-0.035427902	0.043118805	0.017988073	0.575395823	-3.945884228	0.26156953	0.26156953	-0.000457626	0.021220516	0	0.001750341	0.007916842	0.992083132	0.046292651	0.069360472	-1.466390371	0.063647829	-0.01616006	-0.001852335	115.1110077	1.018151283	0.018151326	-1.219340444	1.113323092
35	000035	2012	*STKejian	Computer, communication and other electronic equipment manufacturing	C39	C39	1	1	0	0	1	1	0	1	Shenzhen Stock ExchangeAshare	0	0	0	0	19.54529572	7.034337997	-0.165718257	-0.306439936	-1.165718317	-0.413118243	-1.347002268	-1.351459742	0.412775308	0.748760998	-6.63282299	0.106358424	0.106358424	-1.28296721	0	0	1.47995E-05	0.015960192	0.984039783	16.34271431	-0.516251564	28.15218735	0.002792907	-0.000421074	0	3.210845232	1.51816082	0.51816088	1.00330925	0.996838689
35	000035	2013	*STKejian	Computer, communication and other electronic equipment manufacturing	C39	C39	1	1	0	0	1	1	0	0	Shenzhen Stock ExchangeAshare	0	0		0	16.16134071	-0.194698021	0.837031603	-0.172496438	-0.162968397	0	7.108938217	7.108025551	-1.226266623	0.114436641	27.6507473	-5.131644726	-5.131644726	-10.2162323	0	0	0.000878921	0	1	-0.573252261	-0.966086924	-2.779015541	0.00216933	7.84547E-05	0	0.255161524	-0.00671422	-1.006714225	0.999871671	1.000001311
35	000035	2014	China Tianying	Ecological protection and environmental governance industry	N77	N	0	1	0	0	0	1	0	0	Shenzhen Stock ExchangeAshare	0	0	0	0	21.90875435	0.504266441	2.017212629	2.008205891	1.01721251	0.30850783	0.106628329	0.142195359	0.214131638	0.517705083	0.317690641	0.932884693	0.884344041	0.022445779	0.031743459	0.013741658	0.220344275	0.200229153	0.799770832	12.46193218	312.379364	-0.845330417	0.04138951	0.117747091	0.096216671	5.939887047	130.0350952	129.0350952	1.205250025	1.232055902
35	000035	2015	China Tianying	Ecological protection and environmental governance industry	N77	N	0	1	0	0	0	1	0	0	Shenzhen Stock ExchangeAshare	0	0	0	0	22.20464897	0.579366386	2.377366066	2.209122896	1.377366066	0.458642572	0.059493151	0.092772879	0.131427675	0.494771451	0.276466548	0.695914209	0.624596119	0.035836749	0.032360949	0.015904088	0.16270119	0.408599585	0.591400445	0.498272747	0.344327509	0.303854197	0.060157407	0.183765724	0.155464366	5.329572678	1.14067173	0.14067176	1.316958427	1.299345255
35	000035	2016	China Tianying	Ecological protection and environmental governance industry	N77	N	0	1	0	0	0	1	0	0	Shenzhen Stock ExchangeAshare	0	0	0	0	22.51477432	0.65617007	2.908414841	2.657282352	1.908414841	0.463628292	0.040725969	0.070616789	0.108220398	0.448435605	0.21593532	0.366460443	0.318007767	0.037588648	0.028024133	0.017393097	0.172554493	0.291031033		0.187909797	0.363596499	-0.072178222	0.05574432	0.218313932	0.154323027	6.117793083	1.114616752	0.114616781	1.466361523	1.354969859
35	000035	2017	China Tianying	Ecological protection and environmental governance industry	N77	N	0	1	0	0	0	1	0	0	Shenzhen Stock ExchangeAshare	0	0	0	0	22.8188591	0.625057399	2.667074919	2.764466524	1.6670748	0.419460088	0.031834979	0.063146688	0.088006735	0.38413617	0.139528722	0.758192301	0.713554561	0.004322862	0.039815288	0.01580839	0.132198676	0.265938878	0.730309665	0.643870115	0.355384201	0.062202819	0.058512941	0.324238598	0.226827502	5.044169903	1.478031039	0.478031099	1.533636451	1.345205188
35	000035	2018	China Tianying	Ecological protection and environmental governance industry	N77	N	0	1	0	0	0	1	0	0	Shenzhen Stock ExchangeAshare	0	0	0	0	22.89902878	0.626002133	2.673812151	2.670574188	1.673812151	0.289162487	0.026246568	0.04935972	0.070093408	0.363826871	0.120363668	0.429402351	0.402045429	0.023815267	0.051970974	0.012963433	0.150388643	0.321533054	0.675004482	0.145841211	0.083471686	-0.011546537	0.059746373	0.376358032	0.241797805	4.769609451	1.080741644	0.080741614	1.425887227	1.533844948
35	000035	2019	China Tianying	Ecological protection and environmental governance industry	N77	N	0	1	0	0	0	1	0	0	Shenzhen Stock ExchangeAshare	0	0	0	0	24.57971001	0.752552867	4.041267395	3.740887642	3.041267633	0.656298876	0.027432198	0.057504334	0.102620766	0.152443469	0.041402545	0.908339024	0.860467017	0.050747428	0.120961957	0.013406637	0.158640817	0.225867182	0.663458109	9.064034462	4.369212151	2.461814165	0.02823	0.496188909	0.272281855	2.544610262	3.552416086	2.552416086	1.525468349	2.231179714
35	000035	2020	China Tianying	Ecological protection and environmental governance industry	N77	N	0	1	0	0	0	1	0	0	Shenzhen Stock ExchangeAshare	0	0	0	0	24.64281845	0.751983762	4.031993866	4.036479473	3.031993866	0.645472348	0.016964501	0.043173928	0.068476856	0.147257462	0.037887387	0.833270192	0.783041596	0.059680361	0.118184112	0.01509028	0.161176115	0.221466318	0.667261302	0.176487908	0.065141067	0.076601714	0.032809667	0.568975985	0.342967629	2.303779602	1.067590952	0.067590907	1.67211926	2.011571646
35	000035	2021	China Tianying	Ecological protection and environmental governance industry	N77	N	0	1	0	0	0	1	0	0	Shenzhen Stock ExchangeAshare	0	0	0	0	23.92191505	0.544808507	2.196877718	3.166533232	1.196877718	0.408357292	0.023185844	0.047600962	0.073418744	0.141281962	0.04215318	1.199445367	1.111723661	0.103053108	0.050737303	0.020231348	0.081763946	0.44333294	0.553986371	-0.058297481	-0.513687134	0.047730148	0.027332786	0.485218197	0.251686603	1.189715147	0.892544329	-0.107455686	1.536301255	2.049037933
35	000035	2022	China Tianying	Ecological protection and environmental governance industry	N77	N	0	1	0	0	0	1	0	0	Shenzhen Stock ExchangeAshare	0	0		0	23.99919319	0.6056301	2.535690546	2.360682964	1.535690427	0.421272755	0.004772214	0.015806282	0.011265684	0.196015239	0.01813308	0.70688498	0.656813085	0.022438131	0.085466422	0.015950732	0.074379019	0.50500387	0.489467025	-0.674316108	0.080343075	-0.859900177	0.026415303	0.707311153	0.514458358	3.946466208	0.935990274	-0.064009733	1.608186126	2.403372526
36	000036	2000	Hualian Holdings	Textile Industry	C17	C17	0	1	0	0	1	1	0	0	Shenzhen Stock ExchangeAshare	0	0			21.68997574	0.58285147	2.397227526		1.397227526	0.177320763				0.219948992	0.065548033	1.27638495	0.649629295	0.115066402	0.146489635	0.308952332	0.218902797	0.032725655					0.026386058	0.321390957	0.201603234	1.078104258			1.048759222	1.239780307
36	000036	2001	Hualian Holdings	Textile Industry	C17	C17	0	1	0	0	1	1	0	0	Shenzhen Stock ExchangeAshare	0	0			22.11950302	0.652494431	2.877651691	2.666939974	1.877651691	0.130012035	0.070014529	0.113265894	0.186724544	0.326492578	0.073787458	1.138268709	0.44504118	0.103101261	0.102608874	0.416326642	0.214285165	0.024111895		0.29740873	0.536532462	0.460493803	0.052136295	0.454893947	0.356197685	1.276808262	1.280008197	0.280008227	1.041510224	1.156681776
36	000036	2002	Hualian Holdings	Textile Industry	C17	C17	0	1	0	0	1	1	0	0	Shenzhen Stock ExchangeAshare	0	0			22.11334038	0.590201616	2.440224171	2.64161706	1.44022429	0.189680398	0.067559645	0.095998839	0.178466722	0.223278016	0.07273984	1.351825476	0.821750402	0.058066998	0.094948307	0.262003154	0.234318078	0.02362177		0.182236627	-0.006144532	0.165451527	0.037485771	0.386972487	0.249093279	1.073357821	1.172011137	0.172011092	1.067000389	1.235977769
36	000036	2003	Hualian Holdings	Textile Industry	C17	C17	0	1	0	0	1	1	0	0	Shenzhen Stock ExchangeAshare	0	0	1	1	22.23983383	0.505777359	2.023379564	2.199364901	1.023379564	0.095918179	0.018202769	0.044990893	0.040034529	0.232703015	0.028662855	1.369138122	0.764758885	0.004740371	0.096677363	0.273991108	0.209284976	0.050183505		-0.272390664	0.134841904	-0.713288307	0.042506956	0.711224318	0.532341003	1.674100876	1.368635297	0.368635297	1.183183193	1.43122077
36	000036	2004	Hualian Holdings	Textile Industry	C17	C17	0	1	0	0	1	1	0	0	Shenzhen Stock ExchangeAshare	0	0	1	1	21.69713593	0.282340139	1.393417716	1.735059023	0.393417776	0.026369639	0.013082944	0.027147477	0.02269968	0.262473404	0.050054654	1.802906871	0.991406798	-0.115809284	0.100601666	0.213345945	0.141735345	0.012470344		-0.654065788	-0.418821573	-0.395886481	0.054158106	0.543272197	0.423072457	2.812532663	0.843928218	-0.156071767	1.045279145	1.638157129
36	000036	2005	Hualian Holdings	Textile Industry	C17	C17	0	1	0	0	1	1	0	0	Shenzhen Stock ExchangeAshare	0	0	1	1	22.89986801	0.703449428	3.372105837	2.539215565	2.372105837	0.422795087	0.009654454	0.026952725	0.024514738	0.14404197	0.02320323	0.921909332	0.663990796	-0.056293145	0.021862324	0.125407711	0.262894511	0.012187948		1.533112764	2.329200029	0.174244419	0.026363177	0.592110634	0.504622281	3.696433783	1.375688314	0.375688255	1.443460345	1.851819396
36	000036	2006	Hualian Holdings	Textile Industry	C17	C17	0	1	0	0	1	1	0	0	Shenzhen Stock ExchangeAshare	0	0	1	1	23.20761108	0.759756744	4.162447929	3.786463022	3.162448168	0.504113674	0.026661206	0.044657327	0.100951672	0.137981474	0.051740814	0.802043676	0.576029003	0.069587603	0.023429446	0.116516814	0.195779681	0.027504556		1.247896194	0.36035195	4.012577057	0.034406815	0.564159572	0.156158999	2.236958742	1.102055907	0.102055959	1.419128776	1.311949611
36	000036	2007	Hualian Holdings	Textile Industry	C17	C17	0	1	0	0	1	1	0	0	Shenzhen Stock ExchangeAshare	0	0	1	0	23.32021523	0.801420271	5.03576088	4.582114697	4.03576088	0.461960822	-0.075548314	-0.046594456	-0.346170992	-0.014420556	-0.117008016	0.717557788	0.443780512	0.032488637	0.039299861	0.172731459	0.452747881	0.026608424	0.972278059	0.530405343	0.119187288	-4.460897923	0.007462839	-0.065612815	-0.028727176	1.635890603	0.92509532	-0.074904658	0.634467959	0.507606328
36	000036	2008	Hualian Holdings	Textile Industry	C17	C17	0	1	0	0	1	1	0	0	Shenzhen Stock ExchangeAshare	0	0	1	0	21.84466362	0.536553919	2.157748461	4.034349918	1.157748461	0.23815389	-0.049943764	-0.04804695	-0.201490611	0.352399915	-3.206799746	2.085045576	0.856475949	0.031669989	0.000510524	0.481206447	0.003209081	0.003650193	0.992906451	-0.984348238	-0.771347404	-0.571037769	0.095587172	-0.030031014	-0.007493408	23.8983326	0.533630252	-0.466369748	0.969229817	0.931152701
36	000036	2009	*STHuakong	Textile Industry	C17	C17	1	1	0	0	1	1	0	0	Shenzhen Stock ExchangeAshare	0	0	1	0	21.86046219	0.44103834	1.789031506	1.954724312	0.789031446	0.222761661	0.141080976	0.205769807	0.275774419	0.61885339	0.227355212	2.735736132	1.691366911	0.307103664	0.000466639	0.293296695	0.005525845	0.003143248	0.993467391	13.94773102	0.015923768	-2.059762001	0.314428985	0.974334002	0.295485079	1.624252081	1.225304246	0.225304276	1.027550936	1.048931241
36	000036	2010	Hualian Holdings	Real Estate	K70	K	0	1	0	0	0	1	0	0	Shenzhen Stock ExchangeAshare	0	0	1	0	22.15241814	0.479079753	1.919679642	1.861559868	0.919679701	0.177519247	0.083313555	0.116404787	0.155093178	0.629524291	0.27238062	2.273709297	1.15679884	0.251534104	0.000430202	0.40951243	0.004578029	0.002024187	0.995444655	-0.418966234	0.339044333	-0.303898364	0.324091703	0.857330859	0.279462278	3.743234634	1.247912645	0.247912586	1.006727338	1.070896387
36	000036	2011	Hualian Holdings	Real Estate	K70	K	0	1	0	0	0	1	0	0	Shenzhen Stock ExchangeAshare	0	0	1	0	22.07452393	0.404769868	1.680022478	1.796529293	0.680022478	0.183654994	0.024429148	0.035273824	0.043887679	0.610877991	0.193740532	2.842464447	1.330410361	-0.112551555	0.001071649	0.409554392	0.032379977	0.002400959	0.994862795	-0.545692682	-0.074937195	-0.676857531	0.311928809	1.174791574	0.270331085	7.621992111	1.057024121	0.057024121	1.053586125	1.249279976
36	000036	2012	Hualian Holdings	Real Estate	K70	K	0	1	0	0	0	1	0	0	Shenzhen Stock ExchangeAshare	0	0	0	0	22.17423439	0.430297822	1.755303144	1.718714118	0.755303144	0.242481008	0.021239903	0.029599845	0.036505319	0.624349177	0.248004213	3.205590248	1.546907544	-0.039097134	0.001505564	0.411248416	0.024018969	0.001751446	0.995772004	-0.313005596	0.104850419	-0.120589256	0.285365343	0.849595726	0.261636645	12.25797653	1.05746603	0.057466086	1.028980255	1.332655907
36	000036	2013	Hualian Holdings	Real Estate	K70	K	0	1	0	0	0	1	0	0	Shenzhen Stock ExchangeAshare	0	0	0	0	22.15737152	0.395483673	1.654215097	1.703686476	0.654215038	0.12774016	0.027150286	0.03526067	0.046255577	0.514320433	0.596487343	2.559162617	1.244617343	-0.063336298	0.001186006	0.403504759	0.02505536	0.001532478	0.995948851	-0.44671917	-0.016721854	0.330723375	0.153760746	0.228203759	0.114724271	21.7845993	1.043365717	0.043365672	1.149726987	1.252539277
36	000036	2014	Hualian Holdings	Real Estate	K70	K	0	1	0	0	0	1	0	0	Shenzhen Stock ExchangeAshare	0	0	0	0	22.24254417	0.454282105	1.832448602	1.742567301	0.832448542	0.325295031	0.006876394	0.017338824	0.011982579	0.534724236	0.146807969	4.060818672	0.447366714	-0.392710626	0.000763914	0.690803468	0.063811131	0.00148009	0.998519897	0.06573575	0.088905849	-0.737700224	0.237337187	0.863491356	0.465876341	22.25821686	0.982993186	-0.017006813	1.346792579	1.492716789
36	000036	2015	Hualian Holdings	Real Estate	K70	K	0	1	0	0	0	1	0	0	Shenzhen Stock ExchangeAshare	0	0	0	0	22.58947372	0.584914923	2.409144878	2.131361485	1.409144759	0.440601379	0.017166363	0.024508789	0.036587726	0.637909174	0.231513292	3.195399284	0.788749695	0.016856832	0.00046423	0.620867014	0.043881215	0.000956711	0.999043286	0.992641091	0.414717674	2.142356157	0.161778584	0.544734657	0.220457301	15.80269146	1.076065421	0.076065414	1.112970114	1.309167504
36	000036	2016	Hualian Holdings	Real Estate	K70	K	0	1	0	0	0	1	0	0	Shenzhen Stock ExchangeAshare	0	0	0	0	22.99801445	0.586168349	2.416441441	2.41352272	1.416441441	0.112867907	0.167158559	0.221926242	0.403440982	0.717343569	0.623039901	1.462692857	0.610990524	0.216216519	0.000208463	0.454398006	0.098975115	0.00095565		4.30952549	0.504620373	13.28879642	0.443443209	0.537784457	0.244410247	4.478187561	1.500077128	0.500077069	1.003150582	1.024201989
36	000036	2017	Hualian Holdings	Real Estate	K70	K	0	1	0	0	0	1	0	0	Shenzhen Stock ExchangeAshare	0	0	0	0	22.888731	0.417036384	1.71537292	2.025187731	0.71537292	0.129903287	0.148815051	0.174100071	0.301378429	0.682246089	0.345536292	2.268824816	0.661016583	-0.028724726	0.003070134	0.530578911	0.106397413	0.000893258		0.828828514	-0.103523448	0.014263463	0.301488042	0.747557461	0.143222332	2.195170403	1.262864232	0.262864202	1.00235188	1.038952351
36	000036	2018	Hualian Holdings	Real Estate	K70	K	0	1	0	0	0	1	0	0	Shenzhen Stock ExchangeAshare	0	0	0	0	23.11138916	0.500599325	2.002400398	1.863759995	1.002400279	0.182613686	0.105155356	0.144410759	0.195984349	0.721156478	0.309226364	2.044094086	1.256601095	0.257783234	0.002519659	0.306356341	0.076678514	0.000560818		-0.16042681	0.249393702	-0.24865149	0.407544136	0.953226924	0.276733786	3.266698122	1.070303559	0.070303544	0.993267775	1.050399303
36	000036	2019	Hualian Holdings	Real Estate	K70	K	0	1	0	0	0	1	0	0	Shenzhen Stock ExchangeAshare	0	0	0	0	23.21993637	0.534994483	2.15051198	2.077832699	1.15051198	0.256481677	0.077363327	0.106479742	0.16074805	0.727760851	0.281205148	2.146219969	1.426356196	0.123388931	0.002251016	0.269652128	0.067238428	0.00039436		-0.049765803	0.114656433	-0.135873377	0.393496782	1.021248579	0.270183712	3.831945896	1.037886977	0.037886944	1.004489541	1.05142653
36	000036	2020	Hualian Holdings	Real Estate	K70	K	0	1	0	0	0	1	0	0	Shenzhen Stock ExchangeAshare	0	0	0	0	23.10692215	0.462818503	1.861568213	2.003781319	0.861568213	0.256825447	0.067250699	0.085295498	0.134755686	0.650224149	0.28573367	2.77120924	1.708344579	-0.04970352	0.001577384	0.294604748	0.073371068	0.000340671		-0.146296814	-0.106862485	-0.132548779	0.305621892	0.834817648	0.219507769	4.008951187	1.031766057	0.031766113	0.989914954	1.060746431
36	000036	2021	Hualian Holdings	Real Estate	K70	K	0	1	0	0	0	1	0	0	Shenzhen Stock ExchangeAshare	0	0	0	0	22.98357964	0.372875303	1.59457922	1.725973606	0.59457922	0.18737869	0.051640972	0.06555476	0.089130953	0.614992201	0.280312151	3.192943573	1.780627489	-0.011956522	0.000133571	0.322388619	0.080899686	0.000315169		-0.304295033	-0.116039276	-0.317495316	0.285802305	0.762958407	0.251697689	5.093761921	1.031967044	0.03196701	0.94991976	1.086337447
36	000036	2022	Hualian Holdings	Real Estate	K70	K	0	1	0	0	0	1	0	0	Shenzhen Stock ExchangeAshare	0	0	0	0	22.94636536	0.322253585	1.475478053	1.533825517	0.475478083	0.091063604	0.06367451	0.08688353	0.097665586	0.518517375	0.255654633	2.999228477	2.098412514	0.244161725	0.00473431	0.229124516	0.081744857	0.000308361		0.245503366	-0.036529705	0.135943279	0.188877702	0.561564803	0.239896268	3.94032526	1.041242003	0.041241981	1.037157536	1.064655781
37	000037	2000	Shenzhen ElectricA	Electricity, heat production and supply industry	D44	D	0	1	0	0	0	1	0	0	Shenzhen Stock ExchangeAshare	0	0			21.01698494	0.465083271	1.869449854		0.869449914	0.108789489				0.165263101	0.163297683	1.085078597	0.909585655	0.152459294	0.165684342	0.070159666	0.305887848	0.036955975					0.025856031	0.137166917	0.133701563	1.507684588			1.068149567
37	000037	2001	Shenzhen ElectricA	Electricity, heat production and supply industry	D44	D	0	1	0	0	0	1	0	0	Shenzhen Stock ExchangeAshare	0	0			21.16586304	0.372810006	1.594413161	1.710918427	0.594413161	0	0.157730237	0.193867147	0.269863576	0.244985446	0.210833505	1.05111897	0.93121928	0.24741146	0.09200573	0.044699814	0.480155975	0.02524139		0.218473911	0.160530597	0.573170722	0.039812885	0.159408495	0.155834809	1.435988069	1.360722423	0.360722452	1.037568212
37	000037	2002	Shenzhen ElectricA	Electricity, heat production and supply industry	D44	D	0	1	0	0	0	1	0	0	Shenzhen Stock ExchangeAshare	0	0			21.43088913	0.413714647	1.705654025	1.655510545	0.705654085	0	0.256242186	0.291489691	0.424211651	0.330477774	0.283091336	1.00836575	0.904840469	0.38539353	0.073117882	0.042829905	0.506870151	0.012307758		0.497015893	0.303464264	1.01007998	0.032780968	0.104089662	0.101097889	1.250326872	1.218453765	0.21845375	1.022550941
37	000037	2003	Shenzhen ElectricA	Electricity, heat production and supply industry	D44	D	0	1	0	0	0	1	0	0	Shenzhen Stock ExchangeAshare	0	0	1	1	21.66793823	0.374776155	1.599427223	1.64459765	0.599427164	0.07479614	0.204780176	0.239227951	0.336780995	0.268518776	0.252750129	1.129345059	0.949092925	0.146399006	0.110010237	0.058443379	0.507959425	0.006199834		0.14851898	0.267504245	0.02542288	0.0384342	0.132300362	0.129969299	1.379859328	1.351686239	0.351686299	1.016385794
37	000037	2004	Shenzhen ElectricA	Electricity, heat production and supply industry	D44	D	0	1	0	0	0	1	0	0	Shenzhen Stock ExchangeAshare	0	0	1	1	22.05863953	0.507109702	2.028848886	1.830518365	1.028848886	0.186489731	0.142275736	0.142315909	0.260438353	0.20560725	0.186371878	0.804828882	0.638358235	0.131037384	0.081633836	0.065609269	0.312935621	0.013538711		0.30514729	0.478016794	-0.037615761	-0.00785381	-0.044346791	-0.052354798	1.562624574	1.165182948	0.165182978	1.052651882	1.37827301
37	000037	2005	GSouthern Power	Electricity, heat production and supply industry	D44	D	0	1	0	0	0	1	0	0	Shenzhen Stock ExchangeAshare	0	0	1	1	22.16558266	0.598563731	2.491055489	2.248603344	1.491055489	0.197226852	0.001856687	0.018277304	0.004174954	-0.000534755	0.002460293	0.536561131	0.333093971	0.133113474	0.080228746	0.101720996	0.497299105	0.009901367		0.245803609	0.112871043	-0.983554184	0.002456494	0.736698866	0.262161702	1.395885944	0.906381726	-0.093618274	7.263309479	3.743042469
37	000037	2006	Shenzhen ElectricA	Electricity, heat production and supply industry	D44	D	0	1	0	0	0	1	0	0	Shenzhen Stock ExchangeAshare	0	0	1	1	22.28614426	0.623878598	2.658716202	2.577208281	1.658716202	0.155803055	0.012877087	0.038808189	0.033186935	-0.046944588	0.015010372	0.648438454	0.504970729	-0.031578477	0.136643067	0.079547487	0.603236616	0.007720446		0.274218917	0.12812902	6.774073124	0.000320926	0.022518873	-0.053252768	1.235846758	1.056988358	0.056988344	3.174229383	2.356995583
37	000037	2007	Shenzhen ElectricA	Electricity, heat production and supply industry	D44	D	0	1	0	0	0	1	0	0	Shenzhen Stock ExchangeAshare	0	0	1	1	22.43758774	0.663922429	2.975503206	2.820188284	1.975503325	0.086181149	0.018894289	0.042989705	0.05328545	-0.046397582	0.026945487	0.420448422	0.315634131	0.036497954	0.111534953	0.06626647	0.514323831	0.192214936		-0.062569626	0.163514733	0.682804167	0.000968475	0.036919642	-0.027200067	1.533901572	1.039641142	0.039641086	2.337162971	2.137782574
37	000037	2008	Shenzhen ElectricA	Electricity, heat production and supply industry	D44	D	0	1	0	0	0	1	0	0	Shenzhen Stock ExchangeAshare	0	0	1	1	22.32988739	0.611731827	2.575539351	2.771856546	1.575539231	0.126990899	0.002815061	0.04203495	0.007802946	-0.430142224	0.004699355	0.775778174	0.308914423	0.066487074	0.068170324	0.259227484	0.501703262	0.016909957		-0.128054306	-0.102103956	-0.84793061	0.018663427	0.909700692	0.770942032	1.57955265	1.03733325	0.037333295	3.42033124	2.112093925
37	000037	2009	Shenzhen ElectricA	Electricity, heat production and supply industry	D44	D	0	1	0	0	0	1	0	0	Shenzhen Stock ExchangeAshare	0	0	1	1	22.31791496	0.582695305	2.396330595	2.483241081	1.396330595	0.072142884	0.024213785	0.051845323	0.06012867	-0.038393646	0.064251043	0.76741761	0.271372855	0.070708796	0.068959393	0.272948116	0.464046121	0.011811032		-0.408268899	-0.01190211	7.090331078	0.012009898	0.16997321	0.090670399	2.637604475	1.061992407	0.061992429	1.94701004	1.758735776
37	000037	2010	Shenzhen ElectricA	Electricity, heat production and supply industry	D44	D	0	1	0	0	0	1	0	0	Shenzhen Stock ExchangeAshare	0	0	1	1	22.38699341	0.633931577	2.731729984	2.558840036	1.731729984	0.090097584	-0.02418947	0.005810982	-0.061896987	-0.398079127	-0.077062547	0.795866132	0.36724183	0.004905886	0.0981998	0.256181836	0.410919696	0.012168495	0.987831533	-0.142464429	0.071521595	-2.028526068	0.020072605	-0.325923115	-0.251280785	3.295781851	0.939961135	-0.060038876	-0.300592363	7.128474236
37	000037	2011	Shenzhen ElectricA	Electricity, heat production and supply industry	D44	D	0	1	0	0	0	1	0	0	Shenzhen Stock ExchangeAshare	0	0	1	1	22.41938591	0.653787136	2.888396502	2.809147835	1.888396502	0.016209565	0.001683165	0.042221397	0.00472826	-0.485916883	0.003738532	0.861418366	0.505375445	0.049935445	0.171407193	0.230745286	0.408437014	0.011701908		0.508254826	0.032921735	-1.073169947	0.010679254	1.159211755	0.594189823	2.257101774	0.976896107	-0.023103917	10.17955589	1.94590342
37	000037	2012	Shenzhen ElectricA	Electricity, heat production and supply industry	D44	D	0	1	0	0	0	1	0	0	Shenzhen Stock ExchangeAshare	0	0	1	1	22.43455124	0.688802361	3.213391781	3.043468237	2.213391781	0.033663094	-0.042771515	0.002806487	-0.130173743	-0.649430454	-0.185708553	0.881219447	0.556037426	0.019155735	0.167085722	0.220460907	0.368510693	0.011284457	0.988715529	-0.476183265	0.015280564	-27.02017212	0.008283608	-0.045154776	-0.012316034	4.374796391	0.912597358	-0.087402664	-0.066423923	12.33374119
37	000037	2013	Shenzhen ElectricA	Electricity, heat production and supply industry	D44	D	0	1	0	0	0	1	0	0	Shenzhen Stock ExchangeAshare	0	0	1	1	22.417099	0.669175863	3.022754192	3.115990639	2.022754192	0.044699483	0.013370404	0.060457453	0.041662052	-0.452778846	0.066081904	0.935528576	0.573125362	0.088649511	0.161088526	0.236901671	0.347833753	0.01083115	0.989168823	-0.122500718	-0.017300431	-1.312246323	0.02542863	0.296894193	0.228454962	4.899275303	1.044675946	0.044675972	3.488723993	1.427190185
37	000037	2014	Shenzhen ElectricA	Electricity, heat production and supply industry	D44	D	0	1	0	0	0	1	0	0	Shenzhen Stock ExchangeAshare	0	0	1	1	22.34392357	0.727445841	3.66899538	3.30300498	2.66899538	0.139910251	-0.080336116	-0.03310132	-0.26535058	-0.410666138	-0.341651261	0.87319684	0.501257062	0.112978049	0.099432588	0.254075646	0.363842696	0.011178703	0.988821268	0.111374915	-0.07056158	-6.745939732	0.008487923	-0.025042353	-0.007991131	4.09724474	0.765731096	-0.234268889	0.415327996	0.172826737
37	000037	2015	Shenzhen ElectricA	Electricity, heat production and supply industry	D44	D	0	1	0	0	0	1	0	0	Shenzhen Stock ExchangeAshare	0	0	1	1	22.24493217	0.880146623	8.343529701	5.000507832	7.343529701	0.584298968	-0.172125638	-0.124002703	-0.860715628	-0.109884463	-0.616589785	0.841032207	0.63465023	0.084380798	0.088516243	0.146878719	0.364093304	0.011747423	0.98825258	0.089876451	-0.094248988	0.966937482	0.006679501	-0.010848384	-0.001422498	3.405049562	0.398296207	-0.601703763	0.721444428	0.787241518
37	000037	2016	*STSouthern PowerA	Electricity, heat production and supply industry	D44	D	1	1	0	0	0	1	0	0	Shenzhen Stock ExchangeAshare	0	0	1	1	22.19658661	0.536180794	2.156012535	3.47608757	1.156012535	0.200261265	0.282831162	0.371803939	0.983145952	0.08334218	0.80348599	1.446686625	1.402667046	0.212278694	0.0382264	0.018489817	0.353956819	0.011705906		0.170310527	-0.047195856	-2.525046587	0.150031	0.158651099	0.150349334	2.772208929	3.687246561	2.687246561	1.116932988	1.07701993
37	000037	2017	Shenzhen ElectricA	Electricity, heat production and supply industry	D44	D	0	1	0	0	0	1	0	0	Shenzhen Stock ExchangeAshare	0	0	1	1	21.78237534	0.298029184	1.424560666	1.790252566	0.424560636	0.044679459	0.000104057	0.017242616	0.000186288	0.083686881	0.00018432	1.629524827	1.527750731	0.068243138	0.039305639	0.026990354	0.492620289	0.016807832		0.299651325	-0.339138359	-0.999701858	0.010527855	2.402435541	0.957938433	1.409644723	1.000186324	0.000186306	6.969756126
37	000037	2018	Shenzhen ElectricA	Electricity, heat production and supply industry	D44	D	0	1	0	0	0	1	0	0	Shenzhen Stock ExchangeAshare	0	0	1	1	21.91935158	0.384122163	1.623698592	1.524434924	0.623698592	0.059248906	0.004022911	0.021985462	0.006132666	0.070444673	0.006606494	1.459555984	1.35031724	0.071530856	0.04004357	0.037723839	0.425033867	0.013905411		-0.078615859	0.146800488	32.02464294	0.014557366	0.964515567	0.562278926	1.75451386	1.006151557	0.006151528	2.392173052
37	000037	2019	Shenzhen ElectricA	Electricity, heat production and supply industry	D44	D	0	1	0	0	0	1	0	0	Shenzhen Stock ExchangeAshare	0	0	1	1	21.89241791	0.359327555	1.560860038	1.592082381	0.560859978	0.06149932	0.00787353	0.01565407	0.012535308	0.131411865	0.021015381	1.589258313	1.467209935	0.06304051	0.055338956	0.038731378	0.429190278	0.013544151		-0.351395905	-0.026574729	1.063222051	0.008768011	0.372573167	0.107007504	2.633174896	1.012614369	0.012614371	1.775438428	3.115712643
37	000037	2020	Shenzhen ElectricA	Electricity, heat production and supply industry	D44	D	0	1	0	0	0	1	0	0	Shenzhen Stock ExchangeAshare	0	0	1	1	21.82879829	0.30888468	1.446936488	1.503551722	0.446936548	0.051653035	0.021770442	0.022185355	0.032732986	0.193584651	0.068941407	2.36183238	2.23948884	0.086309172	0.028234964	0.033184752	0.306453824	0.006993311		-0.194117785	-0.061638601	1.643713832	0.01005534	0.142987952	0.019646162	3.066043377	1.012242556	0.012242567	0.999037921	2.049754143
37	000037	2021	Shenzhen ElectricA	Electricity, heat production and supply industry	D44	D	0	1	0	0	0	1	0	0	Shenzhen Stock ExchangeAshare	0	0	1	1	21.74930763	0.434286624	1.767679572	1.585024595	0.767679632	0.061333325	-0.175327882	-0.169666037	-0.277898997	-0.122937001	-0.672764003	1.720976591	1.641140342	-0.014071062	0.026383543	0.031720754	0.230557621	0.007335443		-0.2314917	-0.076412126	-8.499480247	0.009929551	-0.014795272	-0.002434781	3.684749365	0.756004095	-0.24399589	0.970063269	0.905596077
37	000037	2022	Shenzhen ElectricA	Electricity, heat production and supply industry	D44	D	0	1	0	0	0	1	0	0	Shenzhen Stock ExchangeAshare	0	0	1	1	21.6811657	0.465578109	1.871180892	1.816198826	0.871180832	0.083848923	-0.068760313	-0.056870606	-0.1248824	-0.159100071	-0.267236352	1.463134885	1.384603262	0.079490103	0.052119039	0.032721497	0.22687687	0.007596973		-0.083135374	-0.065873221	-0.635801673	0.00768951	-0.02876441	0.000339897	3.754123449	0.882457137	-0.117542885	0.826803684	0.788476944
38	000038	2000	STShenzhen Datong	Internet and related services	I64	I	1	1	0	0	0	1	0	0	Shenzhen Stock ExchangeAshare	0	0			19.0328331	0.263643414	1.35803771		0.35803768	0				0.073800109	0.032382891	1.338053584	0.816383362	-0.002035224	0.179397792	0.137534931	0.572776914	0.020815801								3.144464016
38	000038	2001	Shenzhen DatongA	Internet and related services	I64	I	0	1	0	0	0	1	0	0	Shenzhen Stock ExchangeAshare	0	0			18.93979073	0.24620457	1.326619864	1.342875481	0.326619864	0	0.014424966	0.01660041	0.019370932	0.084323674	0.077508628	1.66836369	1.273237944	0.077539466	0.1840159	0.097281776	0.52864182	0.022269489		-0.440786839	-0.0888445	0.338479847				5.123440742	0.932734013	-0.067265958
38	000038	2002	Shenzhen DatongA	Internet and related services	I64	I	0	1	0	0	0	1	0	0	Shenzhen Stock ExchangeAshare	0	0			19.16809654	0.423694104	1.735189557	1.526801586	0.735189557	0	0.054199558	0.058754768	0.082751974	0.062514305	0.063816421	1.767994046	1.747711897	0.333333313	0.131132051	0.008593404	0.213132724	0.017280579		3.909355879	0.256469697	3.042098999	0.005303156	0.076855771	0.07514295	1.311261296	0.960619926	-0.039380085	1.002586842	1.371354461
38	000038	2003	Shenzhen DatongA	Internet and related services	I64	I	0	1	0	0	0	1	0	0	Shenzhen Stock ExchangeAshare	0	0	0	0	19.38231659	0.502127409	2.008545876	1.876507878	1.008545876	0	0.036183119	0.044806454	0.067897901	0.028735919	0.017109403	1.49914372	1.49914372	-0.342984259	0.485957682	0	0.167237327	0.013590598		2.104300261	0.238893166	-0.167726398	0.002283845	0.118758544	0.110321358	0.523310423	1.070284009	0.070283972	1.101711273	1.34081471
38	000038	2004	Shenzhen DatongA	Internet and related services	I64	I	0	1	0	0	0	1	0	0	Shenzhen Stock ExchangeAshare	0	0	1	1	19.35650635	0.515388966	2.063510656	2.035302639	1.063510656	0	-0.025939634	-0.009890202	-0.052795008	0.090116106	-0.103792459	1.580369949	1.580369949	0.014427457	0.556740642	0	0.159000725	0.013578774		-0.870881319	-0.025479376	-1.783285379	0.005891005	-0.059817582	-0.053914271	3.949674606	0.948562801	-0.051437195	0.401833892	-0.413300514
38	000038	2005	Shenzhen DatongA	Internet and related services	I64	I	0	1	0	0	0	1	0	0	Shenzhen Stock ExchangeAshare	0	0	1	1	19.11554718	0.634538233	2.736264467	2.313854218	1.736264348	0	-0.221072808	-0.204802066	-0.511530221	0.081344731	-1.448154092	1.231479883	1.231479883	-0.024105281	0.776021659	0	0.1857346	0.016811367		-0.461602926	-0.214125916	6.511932373	0.000796114	-0.00054983	-0.000157575	5.765162945	0.592654526	-0.407345444	0.926546991	0.923690856
38	000038	2006	Shenzhen DatongA	Internet and related services	I64	I	0	1	0	0	0	1	0	1	Shenzhen Stock ExchangeAshare	0	0	0	0	17.53651619	3.214843035	-0.451499254	-13.22812366	-1.451499224	0	-1.363162756	-1.328503251	18.03208542	0	-3453.846436	0.008372356	0.008372356	-0.01279388	0.0233186	0	0.817993164	0.079273455		-0.998627722	-0.793825388	2.272839308				866.1842651	-1.249499679	-2.249499798
38	000038	2007	S*STChase	Internet and related services	I64	I	1	1	0	0	0	1	0	1	Shenzhen Stock ExchangeAshare	0	0	0	0	16.00869942	10.42770672	-0.106070332	-0.285633147	-1.10607028	0	0.642138302	0.896030664	-0.183415994	0.255662352	9.059398651	0.013678467	0.013678467	0.009964122	0	0	0.831227958	0	1	36.35969925	-0.782990813	-1.097994089	0.545677364	0.057120599	0.051677324	5.031355381	0.92372179	-0.076278239	1.323275924	1.0776968
38	000038	2008	S*STChase	Internet and related services	I64	I	1	1	0	0	0	1	0	0	Shenzhen Stock ExchangeAshare	0	0	0	0	19.54433441	0.681087136	2.357590675	6.886817455	1.605724692	0	1.190507174	1.208404183	8.198805809			1.727337003	0.270583987	0.072726399	0	0.838853955	0.001518936	0	1	-1	33.31681442	10.67533112		-0.006265777	-0.006265777		-1.543947339	-2.543947458	1.021393061	1.003605127
38	000038	2009	*STChase	Internet and related services	I64	I	1	1	0	0	0	1	0	0	Shenzhen Stock ExchangeAshare	0	0	0	0	19.98154449	0.676062346	3.08701396	2.752802372	2.08701396	0.434133083	0.060757786	0.096604057	0.167254165	0.362761199	0.216405645	2.334460735	0.727942467	0.042688362	0	0.686846733	0.000865899	0	1		0.548380852	-0.873625457	0.169887438	0.529011011	0.32613641	4.32822752	1.182517529	0.182517573	1.071434021	1.003096104
38	000038	2010	*STChase	Real Estate	K70	K	1	1	0	0	0	1	0	0	Shenzhen Stock ExchangeAshare	0	0	0	0	20.06509972	0.642323434	2.795821905	2.928159475	1.795821786	0.209218591	0.060380362	0.112335205	0.176803321	0.307865649	0.099609822	1.820841193	0.192187726	-0.136130616	0.038807072	0.892000794	0.00087381	0	1	1.737953067	0.087143734	0.260258317	0.142647207	0.855251253	0.402782351	1.718585134	1.200372577	0.200372607	1.111099124	1.00232482
38	000038	2011	*STChase	Real Estate	K70	K	1	1	0	0	0	1	0	0	Shenzhen Stock ExchangeAshare	0	0	0	0	20.26196861	0.697331786	3.303947926	3.053679943	2.303947926	0.207622558	0.004557853	0.018533939	0.013918225	0.317832708	0.026421776	1.612151504	0.173618495	-0.142133549	0	0.889049649	0.000584026	0	1	-0.671285033	0.217584252	-0.912807465	0.104050472	1.820711017	0.537662685	6.365764618	1.030327559	0.030327562	1.88003695	1.012239575
38	000038	2012	*STChase	Real Estate	K70	K	1	1	0	0	0	1	0	0	Shenzhen Stock ExchangeAshare	0	0	0	0	20.22922516	0.682688534	3.151477575	3.227159739	2.151477575	0.010219615	0.004494493	0.02525246	0.014504448	0.228774428	0.013518349	1.462473154	0.227584034	0.086787447	0	0.838998795	0.000247507	0	1	1.082360983	-0.032211792	0.065412171	0.105105788	1.983281612	0.744917095	2.958522558	1.01461041	0.014610406	1.433192015	1.006001592
38	000038	2013	Shenzhen Datong	Real Estate	K70	K	0	1	0	0	0	1	0	0	Shenzhen Stock ExchangeAshare	0	0	0	0	20.3389492	0.703714013	3.37511754	3.265598774	2.37511754	0.009811515	0.004503801	0.020990634	0.014707607	0.26979658	0.017260993	1.414065599	0.124012478	0.066020325	0.001703589	0.904041111	0.000184861	0	1	-0.183290362	0.115969203	0.042821072	0.154417306	2.20402503	0.753630877	4.04258728	1.04202342	0.042023476	1.14823997	1.004208803
38	000038	2014	Shenzhen Datong	Real Estate	K70	K	0	1	0	0	0	1	0	0	Shenzhen Stock ExchangeAshare	0	0	0	0	20.34243393	0.785173476	4.654918671	3.91411972	3.654918671	0.060514238	-0.080573581	-0.0846835	-0.315374643	0.045134455	-0.257792205	1.279590726	0.114370875	0.023922268	0	0.898776114	0.000119019	0	1	0.265725851	0.003490876	-19.90356255	0.135878339	-0.50182569	0.047922131	3.205038071	0.727595925	-0.272404104	1.000641823	0.999181449
38	000038	2015	Shenzhen Datong	Real Estate	K70	K	0	1	0	0	0	1	0	0	Shenzhen Stock ExchangeAshare	0	0	0	0	20.4285965	0.792083263	4.809617043	4.734334946	3.809617043	0	0.011291269	0.024290277	0.053456649	0.240475237	0.026396684	1.246143103	0.227376401	0.094141841	0.00080561	0.806948006	8.68251E-05	0	1	0.432647645	0.089983337	-1.14669621	0.118645526	2.079673052	0.537306786	2.438448906	1.054924726	0.054924697	0.995366096	1.001882672
38	000038	2016	Shenzhen Datong	Business Services	L72	L	0	1	0	0	0	1	0	0	Shenzhen Stock ExchangeAshare	0	0	0	0	22.5785675	0.200153217	1.250239491	1.354851365	0.250239432	0.028872373	0.067375459	0.084074125	0.091283731	0.40077877	0.233654678	3.135257959	2.60676074	0.055667613	0.07114622	0.093212724	0.022863207	0.009056909	0.633666992	2.36965394	7.584608555	28.82705688	0.108652942	0.363828838	0.217597738	6.212248802	33.02461624	32.02461624	0.97631669	1.07403183
38	000038	2017	Shenzhen Datong	Business Services	L72	L	0	1	0	0	0	1	0	0	Shenzhen Stock ExchangeAshare	0	0	0	0	22.47627258	0.064980254	1.069496155	1.15743494	0.069496125	0.004516162	0.058916871	0.067492224	0.068192445	0.337875247	0.237278923	9.292841911	9.292609215	-0.012805644	0.117739417	1.414E-05	0.018730385	0.011256539	0.588760376	0.467520356	-0.09723676	0.490283221	0.085105911	0.286672235	0.200745568	3.821541548	1.055328965	0.055328935	0.915585876	1.093625188
38	000038	2018	Shenzhen Datong	Business Services	L72	L	0	1	0	0	0	1	0	0	Shenzhen Stock ExchangeAshare	0	0	0	0	21.83307648	0.133376226	1.153903246	1.097146153	0.153903261	0.001730041	-0.579772472	-0.586132407	-0.636095107	0.07466118	-0.993509054	6.578176975	6.297577381	-0.214216352	0.183153257	0.037003879	0.019110531	0.002955637	0.989006579	0.701132119	-0.474389434	-8.12279892	0.012980058	-0.013295703	-0.008977719	1.180768132	0.48716256	-0.51283741	1.020045996	0.985190928
38	000038	2019	Shenzhen Datong	Business Services	L72	L	0	1	0	0	0	1	0	0	Shenzhen Stock ExchangeAshare	0	0	0	0	21.79387856	0.055955745	1.059272408	1.105491042	0.059272375		0.041642949	0.040550552	0.046035908	0.081820466	0.067530222	11.59040356	11.1979866	-0.197960317	0.102988422	0.021957992	0.000505349	0.002306443		-0.285866737	-0.03844117	-1.048540711	0.01580897	0.197139218	0.157892331	1.589868546	1.047460437	0.047460407	0.820017159	1.182559609
38	000038	2020	Shenzhen Datong	Business Services	L72	L	0	1	0	0	0	1	0	0	Shenzhen Stock ExchangeAshare	0	0	0	0	21.89837456	0.102016687	1.113606453	1.087179184	0.113606438	0.000580903	0.025810881	0.02909665	0.028061051	0.088172927	0.037292227	5.31731987	4.857917786	-0.098451167	0.135458618	0.04662687	0.002511399	0.005310177	0.964085877	0.160993099	0.110152692	-0.358864605	0.01218218	0.254847586	0.219857752	1.520247579	1.05598712	0.055987142	0.879455626	1.027460217
38	000038	2021	Shenzhen Datong	Business Services	L72	L	0	1	0	0	0	1	0	0	Shenzhen Stock ExchangeAshare	0	0	0	0	21.78819847	0.22837469	1.295965791	1.192916989	0.295965761	0.133919746	-0.224049062	-0.2223396	-0.267271936	0.111197792	-0.304428518	3.257564545	3.144084215	-0.08738552	0.048853721	0.012376202	0.005340766	0.011705044		0.060488753	-0.104324572	-9.657113075	0.009530414	-0.032012478	-0.022569567	1.283981919	0.769642174	-0.230357811	1.014767528	0.989812315
39	000039	2000	CIMC	Metal products industry	C33	C33	0	0	0	0	1	1	0	0	Shenzhen Stock ExchangeAshare	0	0			22.61634636	0.602372169	2.514914274		1.514914393	0.234338403				0.17540133	0.061386134	1.147054195	0.720671654	0.029277628	0.304556996	0.204951033	0.211987808	0.069539703					0.00998335	0.141475007	0.13009119	0.74153173			1.24422431
39	000039	2001	CIMC	Metal products industry	C33	C33	0	0	0	0	1	1	0	0	Shenzhen Stock ExchangeAshare	0	0			22.50444412	0.501066446	2.004275084	2.244922876	1.004274964	0.28413862	0.097093463	0.128507271	0.217967346	0.232821465	0.090245247	1.44820714	0.931766152	0.267945409	0.208024487	0.156497374	0.24671863	0.073763274		-0.244428411	-0.105867893	0.110784173	0.013293196	0.129450947	0.121179521	0.877517521	1.121934652	0.121934712	1.163155794	1.209698796
39	000039	2002	CIMC	Metal products industry	C33	C33	0	0	0	0	1	1	0	0	Shenzhen Stock ExchangeAshare	0	0			22.76931	0.552343965	2.233858109	2.12802577	1.233858109	0.028139124	0.08155413	0.100662366	0.173549294	0.135986835	0.061417438	1.093718052	0.782209516	-0.039113093	0.323355407	0.168022275	0.188355967	0.051316321		0.341905683	0.303254545	-0.086750746	0.007926524	0.115913369	0.101863258	0.852242231	1.16931355	0.169313535	1.108571291	1.246490121
39	000039	2003	CIMC	Metal products industry	C33	C33	0	0	0	0	1	1	0	0	Shenzhen Stock ExchangeAshare	0	0	1	1	23.0190239	0.398354143	1.662107348	1.871906638	0.662107348	0.067217752	0.087363832	0.104733735	0.163536936	0.137685359	0.055928394	1.853802323	1.43579793	0.082006223	0.345900416	0.148390949	0.226672187	0.04043645		0.520070672	0.283659846	0.384217888	0.009063898	0.142110139	0.124302968	0.719696224	1.725227833	0.725227892	1.051168323	1.206069469
39	000039	2004	CIMC	Metal products industry	C33	C33	0	0	0	0	1	1	0	0	Shenzhen Stock ExchangeAshare	0	0	1	1	23.55023956	0.510913193	2.027701139	1.875008225	1.035979271	0.101540618	0.186015993	0.212880269	0.348781526	0.169930801	0.093912728	1.583426595	0.986594498	0.085955739	0.289477885	0.271664262	0.187903926	0.025921371		0.9251706	0.700997233	2.232669592	0.011677905	0.110727474	0.109539032	0.635892391	1.39430809	0.39430812	1.019060493	1.097316861
39	000039	2005	CIMC	Metal products industry	C33	C33	0	0	0	0	1	1	0	0	Shenzhen Stock ExchangeAshare	0	0	1	1	23.56660843	0.39734152	1.659314632	1.823613048	0.659314573	0.087417364	0.165423036	0.188421994	0.301667601	0.163612336	0.091014944	1.949897289	1.371777534	0.309646398	0.213306904	0.196336508	0.257729053	0.028288066		0.165295184	0.016503822	0.129338682	0.008032177	0.081232347	0.079532549	0.55469811	1.242179036	0.242179081	1.048441172	1.107329607
39	000039	2006	CIMC	Metal products industry	C33	C33	0	0	0	0	1	1	0	0	Shenzhen Stock ExchangeAshare	0	0	1	1	23.85542297	0.478015453	1.915765524	1.796826601	0.915765524	0.102583826	0.146408483	0.160337463	0.263070673	0.135046974	0.088496357	1.572610497	1.079643011	0.056572106	0.236929029	0.206231624	0.214125872	0.034682438		0.071335271	0.334843844	0.041689053	0.008013844	0.084374823	0.074588008	0.691133201	1.156157136	0.156157076	1.020261526	1.120251298
39	000039	2007	CIMC	Metal products industry	C33	C33	0	0	0	0	1	1	0	0	Shenzhen Stock ExchangeAshare	0	0	1	1	24.42189598	0.565697789	2.302544117	2.145703077	1.302543998	0.265498072	0.105049066	0.122308783	0.225404114	0.101664498	0.068202414	1.476000786	1.008647203	-0.026875399	0.220335379	0.191012979	0.156999961	0.058436614	0.917351902	0.470125347	0.762041211	0.132996872	0.004723443	0.065799713	0.049909379	0.828368247	1.466055751	0.466055721	1.106191874	1.14895916
39	000039	2008	CIMC	Metal products industry	C33	C33	0	0	0	0	1	1	0	0	Shenzhen Stock ExchangeAshare	0	0	1	1	24.26590157	0.567842245	2.313969851	2.307798147	1.313969851	0.343014836	0.044968911	0.056644943	0.103779167	0.115229309	0.035607476	1.591261744	0.928879797	0.097417422	0.121353887	0.226674259	0.20700866	0.076551519	0.89016372	-0.029399522	-0.14443624	-0.493263781	0.005701004	0.140015021	0.125490591	0.730189085	0.851339161	-0.148660824	1.10157299	1.328234911
39	000039	2009	CIMC	Metal products industry	C33	C33	0	0	0	0	1	1	0	0	Shenzhen Stock ExchangeAshare	0	0	1	1	24.34382248	0.576356649	2.360476017	2.337897539	1.360476017	0.302110076	0.030054709	0.044396698	0.070264831	0.150118232	0.052780673	1.398812056	0.938777089	0.02595629	0.103393234	0.180777788	0.205978751	0.074350812	0.893353283	-0.56736356	0.081038579	-0.358706504	0.021309948	0.297759295	0.262507111	1.824540019	1.059739947	0.05973994	1.089421511	1.529918194
39	000039	2010	CIMC	Metal products industry	C33	C33	0	0	0	0	1	1	0	0	Shenzhen Stock ExchangeAshare	0	0	1	1	24.71466637	0.645178854	2.818321228	2.611485481	1.818321109	0.204998121	0.062321328	0.094970725	0.162751243	0.157828212	0.055069573	1.127460837	0.679574728	0.02739485	0.150189146	0.247987926	0.184857681	0.05945931	0.918952286	1.528304458	0.448955894	1.637947559	0.017397514	0.245098323	0.224173084	1.045632839	1.213568449	0.213568449	1.182273388	1.318692803
39	000039	2011	CIMC	Metal products industry	C33	C33	0	0	0	0	1	1	0	0	Shenzhen Stock ExchangeAshare	0	0	1	1	24.88778496	0.664184332	2.977824211	2.902775288	1.977824092	0.360290974	0.061758205	0.098004714	0.179270193	0.185579911	0.057059415	1.33203721	0.826122046	0.035027608	0.126018763	0.240334675	0.169129044	0.049287409	0.931951404	0.238693044	0.18900688	0.283451051	0.026643112	0.340153486	0.271520585	1.0036906	1.125319362	0.125319391	1.156031251	1.188719153
39	000039	2012	CIMC	Metal products industry	C33	C33	0	0	0	0	1	1	0	0	Shenzhen Stock ExchangeAshare	0	0	1	1	24.8662796	0.648891568	2.848122835	2.912226915	1.848122835	0.419856519	0.030315947	0.053895984	0.088286914	0.1791289	0.035528913	1.541940808	0.8167454	0.035606194	0.130778253	0.286300123	0.184288114	0.051970571	0.927913308	-0.15268597	-0.021275599	-0.472407013	0.027293932	0.510077775	0.336024195	1.159353495	1.023294687	0.023294747	1.180422544	1.323426127
39	000039	2013	CIMC	Metal products industry	C33	C33	0	0	0	0	1	1	0	0	Shenzhen Stock ExchangeAshare	0	0	1	1	25.00831223	0.662615538	2.963977575	2.909006357	1.963977456	0.399412423	0.038857374	0.059023023	0.113036357	0.16643022	0.045520946	1.293898582	0.792293429	0.037874654	0.13864547	0.219824761	0.186046436	0.050959568	0.929814219	0.065159023	0.15261516	0.364720821	0.02480872	0.403003871	0.260537446	1.254543543	1.107562184	0.107562244	1.123218179	1.293109536
39	000039	2014	CIMC	Metal products industry	C33	C33	0	0	0	0	1	1	0	0	Shenzhen Stock ExchangeAshare	0	0	1	1	25.19805527	0.689185441	3.21735239	3.097481489	2.21735239	0.396375418	0.037833735	0.05099823	0.117189296	0.16129148	0.043298002	1.060902119	0.666965604	0.073305503	0.130792484	0.191093192	0.217042223	0.049624305	0.93142128	0.210739836	0.208938867	0.151615217	0.013409184	0.263160646	0.150259241	1.252677441	1.113731742	0.113731727	1.145413637	1.440790176
39	000039	2015	CIMC	Metal products industry	C33	C33	0	0	0	0	1	1	0	0	Shenzhen Stock ExchangeAshare	0	0	1	1	25.39387894	0.667536318	3.007847309	3.098895788	2.007847309	0.424880862	0.023357341	0.039417762	0.072381966	0.180700615	0.03871398	0.966358304	0.601914406	-0.033815246	0.099913187	0.153766945	0.204640359	0.046678625	0.936816216	-0.162479118	0.21631141	-0.251148671	0.023300711	0.426472515	0.291418731	1.819233298	1.301030993	0.301030964	1.195799112	1.498481393
39	000039	2016	CIMC	Metal products industry	C33	C33	0	0	0	0	1	1	0	0	Shenzhen Stock ExchangeAshare	0	0	1	1	25.54849243	0.685953796	3.184244633	3.100347519	2.184244633	0.505954683	0.006353096	0.020928185	0.019696804	0.188403904	0.01437995	1.175108671	0.791654229	0.018790865	0.092493668	0.139706701	0.176843122	0.03735318	0.945571065	-0.129062757	0.167207256	-0.676498413	0.028763833	0.863762021	0.568178058	2.438088894	1.102547646	0.102547646	1.422495604	1.905280948
39	000039	2017	CIMC	Metal products industry	C33	C33	0	0	0	0	1	1	0	0	Shenzhen Stock ExchangeAshare	0	0	1	1	25.595438	0.668943465	3.020632029	3.098363876	2.020632029	0.462204397	0.024750615	0.045886546	0.076686412	0.183580965	0.041394729	1.17517662	0.791597009	0.03273534	0.125544995	0.147455439	0.175652772	0.036072634	0.947753012	0.492808908	0.048065186	3.297262669	0.023165802	0.40087375	0.283682823	1.711723447	1.104833603	0.104833625	1.328020453	1.400191426
39	000039	2018	CIMC	Metal products industry	C33	C33	0	0	0	0	1	1	0	0	Shenzhen Stock ExchangeAshare	0	0	1	1	25.79143906	0.670180738	3.031963825	3.026840925	2.031963825	0.393702	0.028107902	0.054181486	0.08507815	0.148786828	0.043513995	1.130430579	0.75314647	0.000885753	0.112635151	0.172045842	0.14594762	0.029334912	0.958360612	0.225395903	0.216528609	0.288131863	0.038189847	0.534245372	0.391274065	1.699336886	1.211981893	0.211981907	1.173395038	1.287733197
39	000039	2019	CIMC	Metal products industry	C33	C33	0	0	0	0	1	1	0	0	Shenzhen Stock ExchangeAshare	0	0	1	1	25.87138557	0.680211663	3.127068281	3.080682278	2.127068281	0.4658539	0.015167237	0.041632727	0.046725437	0.145192415	0.029250165	1.303392172	0.705400646	0.02055995	0.106880695	0.239979506	0.219916344	0.029967029	0.957352936	-0.082165524	0.083227769	-0.383030415	0.044403821	0.678769946	0.552873313	2.005556583	1.050283194	0.050283201	1.227323413	1.382081628
39	000039	2020	CIMC	Metal products industry	C33	C33	0	0	0	0	1	1	0	0	Shenzhen Stock ExchangeAshare	0	0	1	1	25.70832062	0.631671667	2.71496892	2.923259258	1.71496892	0.37891522	0.037771791	0.058978308	0.11041674	0.142781898	0.063846625	1.128391266	0.868364394	0.087616123	0.127457574	0.105820425	0.241510808	0.032912444	0.952195227	0.097229026	-0.150464132	1.39500773	0.021109827	0.272643536	0.175390229	1.552813649	0.978485167	-0.021514853	1.287577033	1.343906999
39	000039	2021	CIMC	Metal products industry	C33	C33	0	0	0	0	1	1	0	0	Shenzhen Stock ExchangeAshare	0	0	1	1	25.76231003	0.63077265	2.708358288	2.711570263	1.708358288	0.339932889	0.055639412	0.098506823	0.150870189	0.180334494	0.051074974	1.197941184	0.906209409	0.133322462	0.165181234	0.128543302	0.226767853	0.02944316	0.955857337	0.73850441	0.05547436	0.390740126	0.034017682	0.418844163	0.371137202	0.942738473	1.058050513	0.058050565	1.113370419	1.203660488
39	000039	2022	CIMC	Metal products industry	C33	C33	0	0	0	0	1	1	0	0	Shenzhen Stock ExchangeAshare	0	0	1	1	25.70618629	0.570554435	2.328583956	2.509462118	1.328583956	0.25665459	0.030651553	0.0460614	0.076918907	0.152786598	0.032508485	1.249527812	0.951989055	0.100188285	0.152752638	0.125644654	0.268694371	0.029687673	0.95306164	-0.135368779	-0.0545776	-0.449674726	0.020402327	0.416220665	0.33680588	1.030827999	1.099613667	0.099613637	0.996610165	1.449142575
40	000040	2000	Shenzhen HongjiA	comprehensive	S90	S	0	1	0	0	0	1	0	0	Shenzhen Stock ExchangeAshare	0	0			21.58608627	0.450154752	1.818693519		0.818693578	0.035286829				0.427861869	0.025149455	0.865665257	0.586562335	0.014414259	0.086967617	0.120026179	0.138353169	0.110770956					0.063632086	1.406167269	0.444237262	6.330983639			2.010288477
40	000040	2001	Shenzhen HongjiA	comprehensive	S90	S	0	1	0	0	0	1	0	0	Shenzhen Stock ExchangeAshare	0	0			21.41637039	0.45891729	1.8481462	1.832055807	0.84814626	0.066166297	-0.067522362	-0.043746378	-0.123704746	0.328879267	-0.468684196	1.109226704	0.545930445	0.021287395	0.076363385	0.236910656	0.125191391	0.124666907		-0.159095347	-0.156096384	-16.67106438	0.061659127	-0.137990251	-0.048893373	6.353562355	0.830454886	-0.169545114	0.679556906	0.193498671
40	000040	2002	Shenzhen HongjiA	comprehensive	S90	S	0	1	0	0	0	1	0	0	Shenzhen Stock ExchangeAshare	0	0			21.54618645	0.630707264	2.707878828	2.224099159	1.707878828	0.210090399	-0.116929948	-0.09241052	-0.260063797	0.388427079	-1.082511902	1.199568868	0.390943587	-0.094043985	0.007228096	0.430582702	0.111854434	0.059651613		-0.266138792	0.138619706	0.69498682	0.078865655	-0.074806318	-0.026793323	9.857847214	0.777115941	-0.222884059	0.811481655	0.80771172
40	000040	2003	STHongji	comprehensive	S90	S	1	1	0	0	0	1	0	0	Shenzhen Stock ExchangeAshare	0	0	0	0	21.63309479	0.65058887	2.861958265	2.786134481	1.861958146	0.142671242	0.016681017	0.037919313	0.046475556	0.314385116	0.053914499	1.187867403	0.481387854	-0.058529966	0.126864731	0.418548197	0.096343711	0.043228213		2.188459396	0.090796962	-1.158801198	0.065084547	0.883301616	0.268293858	3.372446775	1.03207171	0.032071657	1.663315535	1.42949307
40	000040	2004	STHongji	comprehensive	S90	S	1	1	0	0	0	1	0	0	Shenzhen Stock ExchangeAshare	0	0	0	0	21.43203735	0.566792965	2.308365107	2.583236456	1.308365107	0.10023699	0.014847395	0.043249045	0.038354333	0.291106492	0.039399646	1.225241065	0.627831876	0.180010751	0.184675664	0.309775829	0.122644171	0.051733676		0.155140653	-0.182134137	-0.155846134	0.068605974	1.150825739	0.339093685	2.387768984	1.014006734	0.01400679	1.925157189	1.346047044
40	000040	2005	GShenzhen Hongji	comprehensive	S90	S	0	1	0	0	0	1	0	0	Shenzhen Stock ExchangeAshare	0	0	0	0	21.49016953	0.554129243	2.242802382	2.274159431	1.242802501	0.177589834	0.005112643	0.029892914	0.011626966	0.329522401	0.020574855	1.008991361	0.63035059	0.12023285	0.183918461	0.173360184	0.234650433	0.034754343		-0.388906866	0.05985377	-0.68088156	0.067649759	1.69839716	0.483453095	4.141244411	1.090835929	0.090835899	3.02017808	1.637512445
40	000040	2006	Shenzhen Hongji	comprehensive	S90	S	0	1	0	0	0	1	0	0	Shenzhen Stock ExchangeAshare	0	0	0	0	21.55178452	0.567206979	2.310573339	2.27722764	1.310573459	0.325683773	0.012144766	0.042866301	0.027656397	0.388910741	0.047141973	1.426896811	0.864689529	-0.012061655	0.160788953	0.2013686	0.210168943	0.05003063		0.100773983	0.063554294	1.522139668	0.095678948	1.210987806	0.4033342	4.001219273	1.032359362	0.032359403	2.105998278	1.600096703
40	000040	2007	Shenzhen Hongji	comprehensive	S90	S	0	1	0	0	0	1	0	0	Shenzhen Stock ExchangeAshare	0	0	0	0	21.52402878	0.498438835	1.993774772	2.142704487	0.993774772	0.159090176	0.030580316	0.051244631	0.065524586	0.4177984	0.129561782	1.222130537	0.622927904	0.027651893	0.004669767	0.241807848	0.112426102	0.081412204		-0.068523511	-0.027375305	1.56000638	0.071560629	0.467589051	0.153421745	4.177974224	1.127168894	0.127168834	1.418644309	1.499880552
40	000040	2008	Shenzhen Hongji	comprehensive	S90	S	0	1	0	0	0	1	0	0	Shenzhen Stock ExchangeAshare	0	0	0	0	21.58111763	0.594995141	2.469106197	2.212852955	1.469106078	0.290355116	-0.056487437	-0.050937567	-0.124998391	0.374496937	-0.406170398	1.309750676	0.377725005	-0.102279305	0.004021012	0.400104791	0.099115245	0.075844683	0.910653591	-0.401887149	0.058750875	-2.875056982	-0.014908453	0.030500073	0.16904676	7.395650864	0.854929149	-0.145070836	0.749312401	0.412766129
40	000040	2009	Shenzhen Hongji	comprehensive	S90	S	0	1	0	0	0	1	0	0	Shenzhen Stock ExchangeAshare	0	0	0	0	21.76417732	0.641099215	2.7862854	2.632626534	1.786285281	0.294567227	0.019353293	0.040796433	0.050949994	0.331514955	0.072081774	1.274980307	0.367403507	0.077310801	0.00194219	0.445831865	0.071783386	0.055353351	0.944646657	1.185108662	0.200884312	-1.387784362	0.119733639	1.247946262	0.248714179	4.064476013	1.064180613	0.06418059	1.583698511	1.545403719
40	000040	2010	Shenzhen Hongji	Real Estate	K70	K	0	1	0	0	0	1	0	0	Shenzhen Stock ExchangeAshare	0	0	1	1	21.54893875	0.613091409	2.584589958	2.692490101	1.584589839	0.248828247	0.036122371	0.059246514	0.097259127	0.41084522	0.118869506	1.281026721	0.70465064	0.235287055	0.00186419	0.279500127	0.045944825	0.049305748	0.950694263	0.115532279	-0.19365041	0.839615762	0.148739547	0.900787413	0.280109733	2.937959194	0.869275272	-0.130724728	1.180736065	1.321121931
40	000040	2011	Baoan Real Estate	Real Estate	K70	K	0	1	0	0	0	1	0	0	Shenzhen Stock ExchangeAshare	0	0	0	0	21.35885811	0.477982134	1.915643215	2.231833458	0.915643215	0.021348873	0.067350604	0.109504998	0.150315315	0.337784022	0.171866521	1.493014097	0.45754829	-0.225037694	0.002441475	0.483142704	0.039957471	0.015164323	0.984835684	0.051669184	-0.173106745	0.52054739	0.187184304	0.674859345	0.380366236	2.310021877	1.115646124	0.115646116	1.007459402	1.093855381
40	000040	2012	Baoan Real Estate	Real Estate	K70	K	0	1	0	0	0	1	0	0	Shenzhen Stock ExchangeAshare	0	0	0	0	21.77700233	0.593918443	2.462559462	2.211881638	1.462559462	0.170823321	0.081614517	0.117787048	0.180521637	0.556362927	0.225464478	1.62833488	0.229608387	-0.111100055	0.003491425	0.713713169	0.031399239	0.004973397	0.995026588	0.053240474	0.519139409	0.381702065	0.27367264	0.865554273	0.286915362	3.331855536	1.181749821	0.181749821	1.029132247	1.062869549
40	000040	2013	Baoan Real Estate	Real Estate	K70	K	0	1	0	0	0	1	0	0	Shenzhen Stock ExchangeAshare	0	0	0	0	22.09965515	0.683762074	3.162175894	2.825059175	2.162175894	0.414275497	0.030126233	0.055080764	0.085108392	0.423824668	0.126197472	1.977318287	0.272788763	-0.119087197	0.001422374	0.784238636	0.018331829	0.003548398	0.996451616	-0.053173058	0.380785286	-0.470039994	0.165405199	0.803259254	0.387145787	4.858942032	1.075293064	0.075293049	1.120501161	1.077435851
40	000040	2014	Baoan Real Estate	Real Estate	K70	K	0	1	0	0	0	1	0	0	Shenzhen Stock ExchangeAshare	0	0	0	0	22.17483521	0.702901602	3.365888596	3.264681578	2.365888596	0.196802452	0.012921308	0.033754602	0.042183958	0.331760138	0.051299509	1.471385002	0.305528224	-0.015955126	0.014832583	0.734612763	0.01661839	0.003140615	0.996859372	0.271648318	0.078078829	-0.483072549	0.139654815	1.536939025	0.435434997	4.119317055	1.012830615	0.012830636	1.474824905	1.081449866
40	000040	2015	Baoan Real Estate	Real Estate	K70	K	0	1	0	0	0	1	0	0	Shenzhen Stock ExchangeAshare	0	0	0	0	22.63560486	0.804166794	5.106386662	4.255266666	4.106386662	0.618301272	0.011241262	0.028757447	0.047834564	0.331636727	0.037247699	1.929193258	0.905873895	0.028219193	0.001903575	0.498298258	0.009892249	0.002504617	0.997495413	0.607017994	0.585294068	0.166828409	0.133750036	2.18666029	0.39104268	4.063631535	1.044950843	0.044950865	1.557837486	1.066903114
40	000040	2016	Dongxu Blue Sky	Real Estate	K70	K	0	1	0	0	0	1	0	0	Shenzhen Stock ExchangeAshare	0	0	0	0	23.57327652	0.365806133	1.576804876	1.957514644	0.576804936	0.195274711	0.014577043	0.030661108	0.028534777	0.165998593	0.046465877	3.583832264	2.830334902	-0.016390454	0.061688352	0.159675598	0.011648602	0.001690683	0.998309314	1.265375257	1.554025531	1.826017499	0.041267335	0.676007926	0.238833755	4.581412315	8.271056175	7.271055698	1.60102427	1.031041384
40	000040	2017	Dongxu Blue Sky	Civil Engineering and Construction	E48	E	0	1	0	0	0	1	0	0	Shenzhen Stock ExchangeAshare	0	0	0	0	24.08722878	0.600067377	2.500421286	2.050823689	1.500421166	0.368859321	0.023378333	0.033837304	0.047944836	0.163567469	0.066404924	1.947582603	1.824669361	0.005284758	0.087847687	0.045027222	0.094678566	0.002211881	0.974725127	1.154769182	0.671887219	2.079405546	0.020988999	0.296809435	0.060955364	3.554721594	1.054318428	0.054318376	1.359153271	1.105823278
40	000040	2018	Dongxu Blue Sky	Electricity, heat production and supply industry	D44	D	0	1	0	0	0	1	0	0	Shenzhen Stock ExchangeAshare	0	0	0	0	24.2619915	0.576702714	2.362405777	2.423460007	1.362405777	0.306201041	0.035575528	0.0596232	0.086215869	0.141142026	0.129829481	1.592066526	1.33537817	-0.111357324	0.095796153	0.100078888	0.163757354	0.004038122	0.967754543	0.067059703	0.190963283	1.086228132	0.030977717	0.195670009	0.179935142	3.967484713	1.260541201	0.26054123	1.374396801	1.169999599
40	000040	2019	Dongxu Blue Sky	Electricity, heat production and supply industry	D44	D	0	1	0	0	0	1	0	0	Shenzhen Stock ExchangeAshare	0	0	0	0	24.15684128	0.563673317	2.29186058	2.328452349	1.2918607	0.286233455	-0.029265458	-0.008880286	-0.068143226	0.128632709	-0.140635386	1.41828239	1.2121948	0.018729679	0.09636578	0.080105864	0.187851533	0.004947898	0.967196405	-0.21559076	-0.099811412	-1.849696755	0.012931189	-0.097766519	-0.063276693	4.553088188	0.927897036	-0.072102971	0.322639793	-0.378991455
40	000040	2020	Dongxu Blue Sky	Electricity, heat production and supply industry	D44	D	0	1	0	0	0	1	0	0	Shenzhen Stock ExchangeAshare	0	0	0	0	23.98906898	0.534554064	2.148477316	2.22386384	1.148477316	0.257694662	-0.036405686	-0.014515146	-0.080961287	0.130886316	-0.299874097	1.317383409	1.307514787	0.020905059	0.1108234	0.003680731	0.201513946	0.005778281	0.96503818	-0.489928007	-0.154452756	0.087616652	0.001484644	-0.00489374	0.011543522	7.547662258	0.901976705	-0.098023325	0.394102991	-0.041531265
40	000040	2021	Dongxu Blue Sky	Electricity, heat production and supply industry	D44	D	0	1	0	0	0	1	0	0	Shenzhen Stock ExchangeAshare	0	0	0	0	23.98722649	0.557142437	2.258062363	2.201856852	1.258062363	0.239041522	-0.023062976	0.00215992	-0.050781369	0.171830013	-0.155729637	1.171036005	1.163181186	0.009855565	0.125533506	0.003283545	0.206400409	0.003916341	0.972403407	0.116751529	-0.001841208	-0.42005226	0.016283991	-0.111957826	-0.070692763	6.746142864	0.949717581	-0.050282422	-0.100273728	7.854687214
40	000040	2022	Dongxu Blue Sky	Electricity, heat production and supply industry	D44	D	0	1	0	0	0	1	0	0	Shenzhen Stock ExchangeAshare	0	0		0	23.96090698	0.557905555	2.26196003	2.259983778	1.26196003	0.317069918	-0.011955892	0.011038013	-0.027020123	0.166133508	-0.101646632	1.40318203	1.39317441	0.034589607	0.138146996	0.003529167	0.212203518	0.003813083	0.974514782	-0.216810748	-0.025976921	-0.48880282	0.01617243	-0.174055427	-0.093969658	8.389925003	0.972344697	-0.027655283	-1.009983301	2.398709297
42	000042	2000	Deep Great WallA	Real Estate	K70	K	0	0	0	0	0	1	0	0	Shenzhen Stock ExchangeAshare	0	0			21.9612236	0.598078787	2.488049746		1.488049865	0.053138006				0.256698579	0.095680766	1.471713781	0.492833108	0.043704588	0.149693459	0.563368261	0.062134549	0.002942706					0.055347197	0.502245665	0.119039014	2.390045643			1.3156991
42	000042	2001	Deep Great WallA	Real Estate	K70	K	0	0	0	0	0	1	0	0	Shenzhen Stock ExchangeAshare	0	0			22.13811111	0.647934735	2.840382576	2.668130875	1.840382576	0.045736615	0.034879606	0.054763079	0.093063354	0.298307598	0.093722485	1.239958882	0.45950529	-0.01349784	0.146916434	0.492513597	0.068746485	0.06157076		-0.02446916	0.193496808	-0.044435147	0.065417558	0.571505547	0.181214929	2.924061298	1.045450568	0.045450538	1.285541892	1.369433761
42	000042	2002	Deep Great WallA	Real Estate	K70	K	0	0	0	0	0	1	0	0	Shenzhen Stock ExchangeAshare	0	0			22.20593262	0.658847034	2.931236506	2.886634827	1.931236386	0.076889217	0.018539026	0.038698234	0.053515401	0.267374486	0.044772319	1.209675789	0.434426188	0.003492682	0.117865138	0.488741517	0.064017028	0.091277361		0.253258139	0.070173442	-0.401304036	0.059265591	1.0521909	0.205120131	2.496893883	1.037003398	0.037003368	1.659226775	1.391938686
42	000042	2003	Deep Great WallA	Real Estate	K70	K	0	0	0	0	0	1	0	0	Shenzhen Stock ExchangeAshare	0	0	1	1	22.31969261	0.683146238	3.156030178	3.045873642	2.156030178	0.131451547	0.015076383	0.026211791	0.045920759	0.251683891	0.036068026	1.293181419	0.46642217	0.025487507	0.139570713	0.525150597	0.09028817	0.044322859		0.106572419	0.120483622	-0.108559005	0.060278863	1.267869949	0.241366461	2.528283596	1.040675163	0.040675223	1.318959832	1.583457708
42	000042	2004	Deep Great WallA	Real Estate	K70	K	0	0	0	0	0	1	0	0	Shenzhen Stock ExchangeAshare	0	0	1	1	22.29290009	0.678512335	3.11053896	3.133424282	2.11053896	0.023753058	0.003009864	0.016902762	0.009431181	0.20156616	0.004202732	1.021841407	0.650936127	0.157581136	0.117786981	0.248762578	0.091374457	0.048937056		0.786742568	-0.026436644	-0.791804492	0.055252958	4.975934982	0.627119184	1.377615452	0.987801552	-0.012198437	2.119228363	2.081237793
42	000042	2005	Deep Great WallA	Real Estate	K70	K	0	0	0	0	0	1	0	0	Shenzhen Stock ExchangeAshare	0	0	1	1	21.86475372	0.502436042	2.009791851	2.557793856	1.00979197	0.145159245	0.031985037	0.038514398	0.08181113	0.276181966	0.094861351	1.232261539	0.810647786	0.105944648	0.072103307	0.176211536	0.067704014	0.060833666		-0.616389155	-0.348284155	7.658615112	0.051550586	0.624511123	0.101396509	2.340428591	1.008655429	0.008655445	1.306890368	1.407866955
42	000042	2006	Deep Great Wall	Real Estate	K70	K	0	0	0	0	0	1	0	0	Shenzhen Stock ExchangeAshare	0	0	1	1	22.15714455	0.617679894	2.615608931	2.317080975	1.61560905	0.458453536	0.021858647	0.034592155	0.050648253	0.533378422	0.09635143	1.775640965	0.697704136	-0.077073865	0.042873438	0.316936642	0.059187036	0.044437312		-0.378877938	0.339626074	-0.369121373	0.193663478	2.316082716	0.348695159	5.047798634	1.029347181	0.029347138	1.54867363	1.436056972
42	000042	2007	Deep Great Wall	Real Estate	K70	K	0	0	0	0	0	1	0	0	Shenzhen Stock ExchangeAshare	0	0	1	1	22.40499496	0.64509207	2.81763196	2.725359201	1.817632079	0.372369021	0.042537697	0.069582321	0.115930505	0.364328921	0.187969387	1.541625023	0.490843058	-0.041993313	0.009897517	0.456593871	0.031692863	0.000687573	0.999312401	0.30297339	0.28126967	1.541935325	0.109060086	0.479240388	0.174010172	4.963717461	1.189403176	0.189403191	1.351137757	1.168143749
42	000042	2008	Deep Great Wall	Real Estate	K70	K	0	0	0	0	0	1	0	0	Shenzhen Stock ExchangeAshare	0	0	1	1	22.43684769	0.686198175	3.186724901	2.993764639	2.186724901	0.457905412	0.001242835	0.016512392	0.003720757	0.403952569	0.005958501	1.672595024	0.226338744	-0.0574442	0.016791746	0.609063208	0.031290278	0.000452058	0.999547958	0.05209633	0.032365665	-0.966649294	0.115905941	9.487566948	0.512262464	4.870629311	0.912795067	-0.087204963	6.480112076	1.504757047
42	000042	2009	Deep Great Wall	Real Estate	K70	K	0	0	0	0	0	1	0	0	Shenzhen Stock ExchangeAshare	0	0	1	1	22.59209824	0.680322707	3.128154755	3.154901505	2.128154755	0.479878098	0.044449463	0.072608903	0.140233681	0.387785256	0.131008714	1.895660162	0.612222791	0.146151394	0.005189739	0.494611174	0.021908026	0.001235111	0.998764873	0.791308522	0.167948559	38.38524628	0.176268175	1.023120046	0.239581108	3.175692081	1.189816594	0.189816654	1.242156267	1.096154213
42	000042	2010	Deep Great Wall	Real Estate	K70	K	0	0	0	0	0	1	0	0	Shenzhen Stock ExchangeAshare	0	0	1	1	22.6387043	0.648745894	2.846941948	2.977665663	1.846941829	0.392747372	0.054560099	0.075824514	0.162461728	0.536536753	0.250129789	1.977966189	0.726239562	-0.027150957	0.002790753	0.527688384	0.016855091	0.000997887	0.999002099	-0.290770978	0.047709621	0.354103148	0.256769687	0.804166615	0.216628566	4.691296101	1.15119946	0.151199445	1.088685036	1.080481768
42	000042	2011	Deep Great Wall	Real Estate	K70	K	0	0	0	0	0	1	0	0	Shenzhen Stock ExchangeAshare	0	0	1	1	22.69004631	0.646232426	2.826714516	2.836532593	1.826714635	0.409203261	0.045789137	0.070189938	0.12988238	0.519827127	0.166471943	2.136428595	0.712897301	-0.01656664	0.001767521	0.571124375	0.013543786	0.000974456	0.999025524	0.324360251	0.052683134	-0.118582293	0.244101018	1.073658466	0.267786682	3.728931189	1.060215831	0.060215861	1.122406125	1.073360443
42	000042	2012	Deep Great Wall	Real Estate	K70	K	0	0	0	0	0	1	0	0	Shenzhen Stock ExchangeAshare	0	0	1	1	22.74039459	0.613915324	2.590105295	2.700273514	1.590105176	0.385406077	0.056174409	0.089546651	0.151686266	0.494677871	0.152646437	2.298053741	0.712665617	0.048340328	0.001052936	0.589455545	0.009415987	0.000860241	0.999139786	0.407689303	0.051637538	0.290780604	0.238312766	1.13360548	0.273891836	2.785759449	1.147705913	0.147705957	1.157476425	1.046974778
42	000042	2013	Zhongzhou Holdings	Real Estate	K70	K	0	0	0	0	0	1	0	0	Shenzhen Stock ExchangeAshare	0	0	0	0	22.80247879	0.616542041	2.607847691	2.59922123	1.607847691	0.338590771	0.05227267	0.083080895	0.135868236	0.485057145	0.183237776	2.098939896	0.453419924	0.020724038	0.001077103	0.69151485	0.010664622	0.000826292	0.999173701	-0.17984876	0.064052097	-0.015485181	0.245930314	0.929707468	0.307293534	3.614203215	1.056812882	0.056812827	1.100970626	1.032148719
42	000042	2014	Zhongzhou Holdings	Real Estate	K70	K	0	0	0	0	0	1	0	0	Shenzhen Stock ExchangeAshare	0	0	0	0	23.50805092	0.796200693	4.906787872	3.799528837	3.906787872	0.544842005	0.02526347	0.049112454	0.095989287	0.427087396	0.100771032	1.688041091	0.180361241	-0.100339033	0.000692768	0.832608521	0.005049797	0.000384905	0.999615073	0.370458603	1.025004625	-0.24632065	0.200708166	1.238495469	0.378179401	5.340386391	1.076244473	0.076244511	1.208825827	1.036976933
42	000042	2015	Zhongzhou Holdings	Real Estate	K70	K	0	0	0	0	0	1	0	0	Shenzhen Stock ExchangeAshare	0	0	0	0	23.92688179	0.77189815	4.3840065	4.577524185	3.384006739	0.55952096	0.019592052	0.041223731	0.089683101	0.398734719	0.079212658	1.719807386	0.342403024	-0.034394018	0.003301602	0.664116263	0.059210092	0.00032756	0.999672413	0.664408922	0.520182729	0.308334947	0.182685331	1.494416714	0.352018446	4.877624989	1.7014606	0.70146054	1.363420963	1.07387197
42	000042	2016	Zhongzhou Holdings	Real Estate	K70	K	0	0	0	0	0	1	0	0	Shenzhen Stock ExchangeAshare	0	0	0	0	24.09611893	0.799011648	4.975411892	4.686020374	3.97541213	0.583849311	0.008238302	0.032048542	0.038604852	0.292134345	0.027297558	1.647003412	0.463291079	0.059956349	0.003170821	0.612014532	0.04976365	0.000263703		0.607773066	0.184401229	-0.445943654	0.1445553	2.230457306	0.578804493	3.593209505	1.043616652	0.043616649	1.638529658	1.26971364
42	000042	2017	Zhongzhou Holdings	Real Estate	K70	K	0	0	0	0	0	1	0	0	Shenzhen Stock ExchangeAshare	0	0	0	0	24.4987793	0.842186332	6.336585999	5.71061039	5.336585999	0.643023074	0.016732186	0.039444782	0.095550999	0.362793505	0.070358254	1.551115394	0.389169902	-0.118846156	0.002268979	0.648268282	0.031914558	0.0001501		0.066349767	0.495798349	1.74846971	0.174191505	1.520852327	0.385707617	5.04029417	1.174483061	0.174483076	1.448144794	1.164078355
42	000042	2018	Zhongzhou Holdings	Real Estate	K70	K	0	0	0	0	0	1	0	0	Shenzhen Stock ExchangeAshare	0	0	0	0	24.55300903	0.833524942	6.006906986	6.162881374	5.006906986	0.575500309	0.009254967	0.033913832	0.057037264	0.470811516	0.05224669	1.443419456	0.52222836	0.065179966	0.002495748	0.559929729	0.027232608	9.33236E-05		-0.082285896	0.055726953	-0.318523139	0.212739915	1.813820362	0.554544747	5.79829216	1.113668799	0.113668777	1.632322907	1.145174384
42	000042	2019	Zhongzhou Holdings	Real Estate	K70	K	0	0	0	0	0	1	0	0	Shenzhen Stock ExchangeAshare	0	0	0	0	24.5330677	0.822496653	5.633697033	5.816178322	4.633697033	0.610808134	0.014772294	0.03805529	0.085918292	0.399644852	0.093379125	1.608497977	0.282979757	-0.018665535	0.002595111	0.720973492	0.024908407	5.95391E-05		-0.091782458	-0.01974263	0.62323308	0.165523648	0.933220208	0.473529696	6.258213043	1.04519546	0.045195505	1.356253743	1.11522162
42	000042	2020	Zhongzhou Holdings	Real Estate	K70	K	0	0	0	0	0	1	0	0	Shenzhen Stock ExchangeAshare	0	0	0	0	24.51749039	0.815568507	5.422067642	5.526680946	4.422067642	0.639772832	0.003571221	0.023974637	0.019736998	0.272498369	0.014954111	1.801706672	0.377888173	0.027623937	0.002729752	0.694842517	0.024251355	3.55316E-05		0.482985377	-0.015457371	-0.76250869	0.127292499	2.277777195	0.73241055	4.154779434	1.022970438	0.022970418	1.796405554	1.205970645
42	000042	2021	Zhongzhou Holdings	Real Estate	K70	K	0	0	0	0	0	1	0	0	Shenzhen Stock ExchangeAshare	0	0	0	0	24.4474659	0.801428318	5.035964966	5.228644848	4.035964966	0.639549196	0.00152145	0.012052054	0.00795512	0.295420021	0.007530128	1.935751438	0.40498504	0.003472409	0.004436218	0.687470019	0.025196059	3.29823E-05		-0.188919976	-0.06762892	-0.591581464	0.09075366	5.186410427	0.569666564	4.776096344	1.003855109	0.003855088	3.408855438	1.317394376
42	000042	2022	Zhongzhou Holdings	Real Estate	K70	K	0	0	0	0	0	1	0	0	Shenzhen Stock ExchangeAshare	0	0	0	0	24.32569122	0.776050031	4.465282917	4.75083828	3.465282917	0.561113596	0.000230548	0.023842061	0.001095295	0.358012289	0.001271458	1.723815799	0.271964133	0.026679372	0.004712902	0.711017191	0.026423931	5.73503E-05		-0.183618292	-0.114652291	-0.862154365	0.203172103	2.924011946	0.981701434	5.179569721	0.998498917	-0.001501092	1.892344117	1.163817286
43	000043	2000	Shenzhen NanfangA	comprehensive	S90	S	0	0	1	0	0	1	0	0	Shenzhen Stock ExchangeAshare	0	0			20.93992233	0.616141498	2.605126619		1.605126619	0.125612661				0.170096576	0.022373943	1.214825988	0.95210737	0.05293088	0.204327017	0.147384375	0.201534197	0.03781464					0.027267406	0.840840638	0.310058326	1.416487217			1.496871352
[truncated: 56,664 more rows]
[truncated: 78 more columns]
